# Supplementary material for: Exosomal circLPAR1 Promoted Osteogenic Differentiation of Homotypic Dental Pulp Stem Cells by Competitively Binding to hsa-miR-31
Source: Biomed Res Int. 2020 Sep 28;2020:6319395. doi: 10.1155/2020/6319395 (PMC7539105; doi:10.1155/2020/6319395)
Supplement: Supplementary Materials — Original sequencing data and analysis of exosomes derived from DPSCs during osteogenic differentiation. [file 6319395.f1.zip › Original Data and Analysis of DPSC' Exosomes Sequencing/(D5-1) VS (D7-1)/1. D5-1--D7-1.different.circRNA.xlsx]

## Sheet: 1. D5-1--D7-1.different.circRNA
circName	gene symbol	D5-1	D7-1	log2FoldChange	p-value	circBase	Web
hsa_circ:chr9:140637823-140648743	EHMT1	15.84	0	-4.9855	6.75e-05	hsa_circ_0089719	http://www.circbase.org/cgi-bin/singlerecord.cgi?id=hsa_circ_0089719
hsa_circ:chrY:13688616-13851691	NONE	0	12.17	4.60526	0.00024541	NA	NA
hsa_circ:chr21:38792601-38845182	DYRK1A	13.36	0	-4.73985	0.000289528	hsa_circ_0005955	http://www.circbase.org/cgi-bin/singlerecord.cgi?id=hsa_circ_0005955
hsa_circ:chr1:16528277-16529069	ARHGEF19	10.89	0	-4.44493	0.00127185	hsa_circ_0003567	http://www.circbase.org/cgi-bin/singlerecord.cgi?id=hsa_circ_0003567
hsa_circ:chr5:41840553-41861506	OXCT1	10.89	0	-4.44493	0.00127185	NA	NA
hsa_circ:chr3:47139445-47144913	SETD2	10.39	0	-4.37712	0.00172288	hsa_circ_0001289	http://www.circbase.org/cgi-bin/singlerecord.cgi?id=hsa_circ_0001289
hsa_circ:chr6:136472298-136476896	PDE7B	10.39	0	-4.37712	0.00172288	hsa_circ_0002198	http://www.circbase.org/cgi-bin/singlerecord.cgi?id=hsa_circ_0002198
hsa_circ:chr4:2626989-2628304	FAM193A	9.9	0	-4.30743	0.00232291	hsa_circ_0008424	http://www.circbase.org/cgi-bin/singlerecord.cgi?id=hsa_circ_0008424
hsa_circ:chr15:28477124-28477630	HERC2	8.91	0	-4.15543	0.0042668	NA	NA
hsa_circ:chr15:63850305-63852169	USP3	8.91	0	-4.15543	0.0042668	hsa_circ_0035655	http://www.circbase.org/cgi-bin/singlerecord.cgi?id=hsa_circ_0035655
hsa_circ:chr17:76388557-76394432	PGS1	8.91	0	-4.15543	0.0042668	NA	NA
hsa_circ:chr1:55340766-55341720	DHCR24	8.91	0	-4.15543	0.0042668	hsa_circ_0012673	http://www.circbase.org/cgi-bin/singlerecord.cgi?id=hsa_circ_0012673
hsa_circ:chr21:16386665-16415895	NRIP1	8.91	0	-4.15543	0.0042668	hsa_circ_0004771	http://www.circbase.org/cgi-bin/singlerecord.cgi?id=hsa_circ_0004771
hsa_circ:chr6:73005640-73043538	RIMS1	0	7.46	3.89918	0.00574376	NA	NA
hsa_circ:chr17:39983678-39985204	NT5C3B	8.41	0	-4.07211	0.0058138	hsa_circ_0043692	http://www.circbase.org/cgi-bin/singlerecord.cgi?id=hsa_circ_0043692
hsa_circ:chr13:99890681-99896878	UBAC2	7.92	0	-3.9855	0.00788502	hsa_circ_0030720	http://www.circbase.org/cgi-bin/singlerecord.cgi?id=hsa_circ_0030720
hsa_circ:chr1:155408118-155429689	ASH1L	7.92	0	-3.9855	0.00788502	hsa_circ_0003247	http://www.circbase.org/cgi-bin/singlerecord.cgi?id=hsa_circ_0003247
hsa_circ:chr20:34302107-34314369	RBM39	7.92	0	-3.9855	0.00788502	NA	NA
hsa_circ:chr3:196118684-196129890	UBXN7	0	6.7	3.74416	0.00971639	hsa_circ_0001380	http://www.circbase.org/cgi-bin/singlerecord.cgi?id=hsa_circ_0001380
hsa_circ:chr11:102233627-102239279	BIRC2	7.42	0	-3.89142	0.0107785	hsa_circ_0004103	http://www.circbase.org/cgi-bin/singlerecord.cgi?id=hsa_circ_0004103
hsa_circ:chr11:128993341-128994789	ARHGAP32	7.42	0	-3.89142	0.0107785	hsa_circ_0000371	http://www.circbase.org/cgi-bin/singlerecord.cgi?id=hsa_circ_0000371
hsa_circ:chr15:64791492-64792365	ZNF609	7.42	0	-3.89142	0.0107785	hsa_circ_0000615	http://www.circbase.org/cgi-bin/singlerecord.cgi?id=hsa_circ_0000615
hsa_circ:chr9:113734353-113735838	LPAR1	42.07	19.63	-1.09973	0.0111869	hsa_circ_0087960	http://www.circbase.org/cgi-bin/singlerecord.cgi?id=hsa_circ_0087960
hsa_circ:chr9:113703701-113735838	LPAR1	0	6.24	3.64155	0.0133925	hsa_circ_0003611	http://www.circbase.org/cgi-bin/singlerecord.cgi?id=hsa_circ_0003611
hsa_circ:chr10:1118056-1126416	WDR37	6.93	0	-3.79286	0.0146661	hsa_circ_0017438	http://www.circbase.org/cgi-bin/singlerecord.cgi?id=hsa_circ_0017438
hsa_circ:chr15:49319562-49320879	SECISBP2L	6.93	0	-3.79286	0.0146661	hsa_circ_0035184	http://www.circbase.org/cgi-bin/singlerecord.cgi?id=hsa_circ_0035184
hsa_circ:chr15:91448809-91448953	MAN2A2	6.93	0	-3.79286	0.0146661	hsa_circ_0036883	http://www.circbase.org/cgi-bin/singlerecord.cgi?id=hsa_circ_0036883
hsa_circ:chr2:186903058-186951097	ENSG00000237877.2,LINC01473	6.93	0	-3.79286	0.0146661	NA	NA
hsa_circ:chr4:144464662-144465125	SMARCA5	6.93	0	-3.79286	0.0146661	hsa_circ_0001445	http://www.circbase.org/cgi-bin/singlerecord.cgi?id=hsa_circ_0001445
hsa_circ:chr7:129297183-129330386	NRF1	6.93	0	-3.79286	0.0146661	hsa_circ_0082306	http://www.circbase.org/cgi-bin/singlerecord.cgi?id=hsa_circ_0082306
hsa_circ:chrX:107083900-107097934	MID2	6.93	0	-3.79286	0.0146661	hsa_circ_0002153	http://www.circbase.org/cgi-bin/singlerecord.cgi?id=hsa_circ_0002153
hsa_circ:chr20:17936009-17937681	SNX5	0	5.93	3.56803	0.0166457	hsa_circ_0004816	http://www.circbase.org/cgi-bin/singlerecord.cgi?id=hsa_circ_0004816
hsa_circ:chr8:38287200-38287466	FGFR1	0	5.93	3.56803	0.0166457	hsa_circ_0008016	http://www.circbase.org/cgi-bin/singlerecord.cgi?id=hsa_circ_0008016
hsa_circ:chr6:151669846-151674887	AKAP12	0	5.78	3.53107	0.0184993	hsa_circ_0078299	http://www.circbase.org/cgi-bin/singlerecord.cgi?id=hsa_circ_0078299
hsa_circ:chr12:51461456-51461752	CSRNP2	6.43	0	-3.68482	0.0201173	hsa_circ_0026300	http://www.circbase.org/cgi-bin/singlerecord.cgi?id=hsa_circ_0026300
hsa_circ:chr16:55527090-55530959	MMP2	6.43	0	-3.68482	0.0201173	NA	NA
hsa_circ:chr18:9182380-9221997	ANKRD12,ENSG00000265257.1	6.43	0	-3.68482	0.0201173	hsa_circ_0000826	http://www.circbase.org/cgi-bin/singlerecord.cgi?id=hsa_circ_0000826
hsa_circ:chr1:35879573-35881315	ZMYM4	6.43	0	-3.68482	0.0201173	hsa_circ_0004709	http://www.circbase.org/cgi-bin/singlerecord.cgi?id=hsa_circ_0004709
hsa_circ:chr1:92327028-92327201	TGFBR3	6.43	0	-3.68482	0.0201173	hsa_circ_0006622	http://www.circbase.org/cgi-bin/singlerecord.cgi?id=hsa_circ_0006622
hsa_circ:chr1:98015116-98039526	DPYD	6.43	0	-3.68482	0.0201173	NA	NA
hsa_circ:chr2:135848568-135851263	RAB3GAP1	6.43	0	-3.68482	0.0201173	hsa_circ_0002291	http://www.circbase.org/cgi-bin/singlerecord.cgi?id=hsa_circ_0002291
hsa_circ:chr4:160159961-160162520	NONE	6.43	0	-3.68482	0.0201173	hsa_circ_0007121	http://www.circbase.org/cgi-bin/singlerecord.cgi?id=hsa_circ_0007121
hsa_circ:chr4:81242495-81284038	NONE;C4orf22	6.43	0	-3.68482	0.0201173	NA	NA
hsa_circ:chr5:38991051-39003724	RICTOR	6.43	0	-3.68482	0.0201173	hsa_circ_0006157	http://www.circbase.org/cgi-bin/singlerecord.cgi?id=hsa_circ_0006157
hsa_circ:chr5:95091100-95099324	RHOBTB3	6.43	0	-3.68482	0.0201173	hsa_circ_0007444	http://www.circbase.org/cgi-bin/singlerecord.cgi?id=hsa_circ_0007444
hsa_circ:chr6:35423524-35424130	FANCE	6.43	0	-3.68482	0.0201173	NA	NA
hsa_circ:chr1:1747195-1770677	GNB1	0	5.48	3.45418	0.0228654	hsa_circ_0008702	http://www.circbase.org/cgi-bin/singlerecord.cgi?id=hsa_circ_0008702
hsa_circ:chr1:7837220-7838229	VAMP3	0	5.33	3.41414	0.0254303	hsa_circ_0006354	http://www.circbase.org/cgi-bin/singlerecord.cgi?id=hsa_circ_0006354
hsa_circ:chr6:29858041-29912393	HLA-H;HLA-A	10.39	2.28	-2.18809	0.026988	NA	NA
hsa_circ:chr14:20793698-20794952	CCNB1IP1	5.94	0	-3.57046	0.0274698	NA	NA
hsa_circ:chr17:80521230-80529746	FOXK2	5.94	0	-3.57046	0.0274698	hsa_circ_0000817	http://www.circbase.org/cgi-bin/singlerecord.cgi?id=hsa_circ_0000817
hsa_circ:chr3:12877668-12881007	RPL32	5.94	0	-3.57046	0.0274698	NA	NA
hsa_circ:chr5:167826493-167858449	WWC1	5.94	0	-3.57046	0.0274698	NA	NA
hsa_circ:chr6:155411423-155448734	TIAM2	5.94	0	-3.57046	0.0274698	hsa_circ_0078383	http://www.circbase.org/cgi-bin/singlerecord.cgi?id=hsa_circ_0078383
hsa_circ:chr6:56335904-56347675	DST	5.94	0	-3.57046	0.0274698	NA	NA
hsa_circ:chr8:131164982-131181313	ASAP1	5.94	0	-3.57046	0.0274698	hsa_circ_0001824	http://www.circbase.org/cgi-bin/singlerecord.cgi?id=hsa_circ_0001824
hsa_circ:chr8:19442677-19459376	CSGALNACT1	5.94	0	-3.57046	0.0274698	NA	NA
hsa_circ:chr20:30954187-30956926	ASXL1	0	5.17	3.37016	0.0284921	hsa_circ_0001136	http://www.circbase.org/cgi-bin/singlerecord.cgi?id=hsa_circ_0001136
hsa_circ:chr5:170610203-170632616	RANBP17	0	5.17	3.37016	0.0284921	hsa_circ_0002713	http://www.circbase.org/cgi-bin/singlerecord.cgi?id=hsa_circ_0002713
hsa_circ:chr15:33091005-33202736	FMN1	5.44	0	-3.44361	0.0378212	NA	NA
hsa_circ:chr15:91030186-91035943	IQGAP1	5.44	0	-3.44361	0.0378212	hsa_circ_0007201	http://www.circbase.org/cgi-bin/singlerecord.cgi?id=hsa_circ_0007201
hsa_circ:chr16:11114050-11145498	CLEC16A	5.44	0	-3.44361	0.0378212	hsa_circ_0002086	http://www.circbase.org/cgi-bin/singlerecord.cgi?id=hsa_circ_0002086
hsa_circ:chr16:4950831-4951090	PPL	5.44	0	-3.44361	0.0378212	NA	NA
hsa_circ:chr17:45695716-45696530	NPEPPS	5.44	0	-3.44361	0.0378212	hsa_circ_0004622	http://www.circbase.org/cgi-bin/singlerecord.cgi?id=hsa_circ_0004622
hsa_circ:chr19:47584770-47585552	ZC3H4	5.44	0	-3.44361	0.0378212	NA	NA
hsa_circ:chr1:20216878-20234369	OTUD3	5.44	0	-3.44361	0.0378212	NA	NA
hsa_circ:chr1:215259711-215345526	KCNK2	5.44	0	-3.44361	0.0378212	NA	NA
hsa_circ:chr1:36636572-36639079	MAP7D1	5.44	0	-3.44361	0.0378212	hsa_circ_0004093	http://www.circbase.org/cgi-bin/singlerecord.cgi?id=hsa_circ_0004093
hsa_circ:chr3:119219542-119232566	TIMMDC1	5.44	0	-3.44361	0.0378212	hsa_circ_0006884	http://www.circbase.org/cgi-bin/singlerecord.cgi?id=hsa_circ_0006884
hsa_circ:chr3:50142510-50143142	RBM5	5.44	0	-3.44361	0.0378212	hsa_circ_0003795	http://www.circbase.org/cgi-bin/singlerecord.cgi?id=hsa_circ_0003795
hsa_circ:chr4:108603171-108622441	PAPSS1	5.44	0	-3.44361	0.0378212	hsa_circ_0006935	http://www.circbase.org/cgi-bin/singlerecord.cgi?id=hsa_circ_0006935
hsa_circ:chr4:129913322-129925031	SCLT1	5.44	0	-3.44361	0.0378212	hsa_circ_0001439	http://www.circbase.org/cgi-bin/singlerecord.cgi?id=hsa_circ_0001439
hsa_circ:chr5:145465024-145484655	PLAC8L1;ENSG00000251556.1	5.44	0	-3.44361	0.0378212	NA	NA
hsa_circ:chr5:151169884-151170623	G3BP1	5.44	0	-3.44361	0.0378212	hsa_circ_0003967	http://www.circbase.org/cgi-bin/singlerecord.cgi?id=hsa_circ_0003967
hsa_circ:chr5:179020479-179021964	RUFY1	5.44	0	-3.44361	0.0378212	NA	NA
hsa_circ:chr5:68470704-68471364	CCNB1	5.44	0	-3.44361	0.0378212	hsa_circ_0001495	http://www.circbase.org/cgi-bin/singlerecord.cgi?id=hsa_circ_0001495
hsa_circ:chr8:124089351-124109681	TBC1D31	5.44	0	-3.44361	0.0378212	NA	NA
hsa_circ:chr9:136277419-136278041	REXO4	5.44	0	-3.44361	0.0378212	hsa_circ_0089371	http://www.circbase.org/cgi-bin/singlerecord.cgi?id=hsa_circ_0089371
