# Supplementary material for: Exosomal circLPAR1 Promoted Osteogenic Differentiation of Homotypic Dental Pulp Stem Cells by Competitively Binding to hsa-miR-31
Source: Biomed Res Int. 2020 Sep 28;2020:6319395. doi: 10.1155/2020/6319395 (PMC7539105; doi:10.1155/2020/6319395)
Supplement: Supplementary Materials — Original sequencing data and analysis of exosomes derived from DPSCs during osteogenic differentiation. [file 6319395.f1.zip › Original Data and Analysis of DPSC' Exosomes Sequencing/(DC-1) VS (D5-1)/1. DC-1 VS D5-1 Differentitial circRNA.xlsx]

## Sheet: 1. DC-1 VS D5-1 Differentitial 
circName	gene symbol	DC-1	D5-1	log2FoldChange	p-value	circBase	Web
hsa_circ:chrX:108297357-108297697	MIR6087	20.55	0	-5.36107	1.07e-09	NA	NA
hsa_circ:chr9:113734353-113735838	LPAR1	0	42.07	6.39472	1.47e-08	hsa_circ_0087960	http://www.circbase.org/cgi-bin/singlerecord.cgi?id=hsa_circ_0087960
hsa_circ:chr3:23991580-23991723	NR1D2	13.78	0	-4.7845	4.76e-07	NA	NA
hsa_circ:chr2:40655613-40657444	SLC8A1	11.36	0	-4.50589	4.73e-06	hsa_circ_0000994	http://www.circbase.org/cgi-bin/singlerecord.cgi?id=hsa_circ_0000994
hsa_circ:chr3:173518083-173525622	NLGN1	10.4	0	-4.37851	1.2e-05	NA	NA
hsa_circ:chr1:155582209-155717687	MSTO1;MSTO2P	10.16	0	-4.34483	1.52e-05	NA	NA
hsa_circ:chr20:24978040-24979806	NONE	10.16	0	-4.34483	1.52e-05	NA	NA
hsa_circ:chr8:70602321-70602501	SLCO5A1	9.43	0	-4.23726	3.13e-05	NA	NA
hsa_circ:chr19:9771396-9805543	ZNF562;NONE	9.19	0	-4.20006	3.97e-05	NA	NA
hsa_circ:chr22:35103933-35104072	NONE	8.71	0	-4.12267	6.42e-05	NA	NA
hsa_circ:chr13:26911704-26928017	CDK8	8.46	0	-4.08066	8.26e-05	hsa_circ_0029803	http://www.circbase.org/cgi-bin/singlerecord.cgi?id=hsa_circ_0029803
hsa_circ:chr16:85012795-85015600	ZDHHC7	8.22	0	-4.03914	0.000105266	hsa_circ_0040719	http://www.circbase.org/cgi-bin/singlerecord.cgi?id=hsa_circ_0040719
hsa_circ:chr7:139415731-139416814	HIPK2	8.22	0	-4.03914	0.000105266	hsa_circ_0001756	http://www.circbase.org/cgi-bin/singlerecord.cgi?id=hsa_circ_0001756
hsa_circ:chrX:85096158-85096340	NONE	7.74	0	-3.95233	0.000171644	NA	NA
hsa_circ:chr1:245165423-245222760	EFCAB2	7.5	0	-3.90689	0.000219542	hsa_circ_0002426	http://www.circbase.org/cgi-bin/singlerecord.cgi?id=hsa_circ_0002426
hsa_circ:chr3:196118684-196129890	UBXN7	7.5	0	-3.90689	0.000219542	hsa_circ_0001380	http://www.circbase.org/cgi-bin/singlerecord.cgi?id=hsa_circ_0001380
hsa_circ:chr7:24949795-24949944	OSBPL3	7.25	0	-3.85798	0.000284047	NA	NA
hsa_circ:chr2:120358355-120358493	CFAP221	7.01	0	-3.80941	0.000364175	NA	NA
hsa_circ:chr3:145820542-145842016	PLOD2	7.01	0	-3.80941	0.000364175	hsa_circ_0067682	http://www.circbase.org/cgi-bin/singlerecord.cgi?id=hsa_circ_0067682
hsa_circ:chr3:169863211-169867032	PHC3	7.01	0	-3.80941	0.000364175	hsa_circ_0001360	http://www.circbase.org/cgi-bin/singlerecord.cgi?id=hsa_circ_0001360
hsa_circ:chr17:55267416-55268161	NONE	6.77	0	-3.75916	0.000467474	NA	NA
hsa_circ:chr3:67659879-67688263	SUCLG2	6.77	0	-3.75916	0.000467474	NA	NA
hsa_circ:chr2:200245087-200298237	SATB2	6.53	0	-3.70708	0.000600828	hsa_circ_0002867	http://www.circbase.org/cgi-bin/singlerecord.cgi?id=hsa_circ_0002867
hsa_circ:chr6:34614378-34622556	C6orf106	6.53	0	-3.70708	0.000600828	NA	NA
hsa_circ:chr15:91937642-91937872	NONE	6.29	0	-3.65306	0.000773222	NA	NA
hsa_circ:chr4:185121958-185122092	ENPP6	6.29	0	-3.65306	0.000773222	NA	NA
hsa_circ:chr2:242644068-242651486	ING5	5.8	0	-3.53605	0.00129958	hsa_circ_0001124	http://www.circbase.org/cgi-bin/singlerecord.cgi?id=hsa_circ_0001124
hsa_circ:chr9:140637823-140648743	EHMT1	0	15.84	4.9855	0.00130225	hsa_circ_0089719	http://www.circbase.org/cgi-bin/singlerecord.cgi?id=hsa_circ_0089719
hsa_circ:chr19:11446123-11448136	RAB3D	5.56	0	-3.47508	0.00167954	hsa_circ_0049447	http://www.circbase.org/cgi-bin/singlerecord.cgi?id=hsa_circ_0049447
hsa_circ:chr19:48229069-48229481	EHD2	5.56	0	-3.47508	0.00167954	hsa_circ_0003146	http://www.circbase.org/cgi-bin/singlerecord.cgi?id=hsa_circ_0003146
hsa_circ:chr1:34697421-34697563	TRNAN-GUU	5.56	0	-3.47508	0.00167954	NA	NA
hsa_circ:chr6:30257139-30264014	HCG18	5.56	0	-3.47508	0.00167954	NA	NA
hsa_circ:chr13:86421984-86422125	NONE	5.08	0	-3.34483	0.00281793	NA	NA
hsa_circ:chr8:58234699-58234845	NONE	5.08	0	-3.34483	0.00281793	NA	NA
hsa_circ:chr3:171965323-171969331	FNDC3B	0	13.86	4.79286	0.00319079	hsa_circ_0006156	http://www.circbase.org/cgi-bin/singlerecord.cgi?id=hsa_circ_0006156
hsa_circ:chr21:38792601-38845182	DYRK1A	0	13.36	4.73985	0.00400409	hsa_circ_0005955	http://www.circbase.org/cgi-bin/singlerecord.cgi?id=hsa_circ_0005955
hsa_circ:chr16:85667520-85667738	GSE1	2.9	25.24	3.12159	0.00488806	hsa_circ_0000722	http://www.circbase.org/cgi-bin/singlerecord.cgi?id=hsa_circ_0000722
hsa_circ:chr15:93540187-93545547	CHD2	6.29	2.47	-1.34855	0.00769172	hsa_circ_0036997	http://www.circbase.org/cgi-bin/singlerecord.cgi?id=hsa_circ_0036997
hsa_circ:chrX:139865340-139866824	CDR1	10.64	51.47	2.27423	0.0102877	hsa_circ_0001946	http://www.circbase.org/cgi-bin/singlerecord.cgi?id=hsa_circ_0001946
hsa_circ:chr1:16528277-16529069	ARHGEF19	0	10.89	4.44493	0.0123389	hsa_circ_0003567	http://www.circbase.org/cgi-bin/singlerecord.cgi?id=hsa_circ_0003567
hsa_circ:chr5:41840553-41861506	OXCT1	0	10.89	4.44493	0.0123389	NA	NA
hsa_circ:chr3:47139445-47144913	SETD2	0	10.39	4.37712	0.0155064	hsa_circ_0001289	http://www.circbase.org/cgi-bin/singlerecord.cgi?id=hsa_circ_0001289
hsa_circ:chr4:81216713-81284038	NONE;C4orf22	0	10.39	4.37712	0.0155064	hsa_circ_0006205	http://www.circbase.org/cgi-bin/singlerecord.cgi?id=hsa_circ_0006205
hsa_circ:chr6:136472298-136476896	PDE7B	0	10.39	4.37712	0.0155064	hsa_circ_0002198	http://www.circbase.org/cgi-bin/singlerecord.cgi?id=hsa_circ_0002198
hsa_circ:chr6:29858041-29912393	HLA-H;HLA-A	0	10.39	4.37712	0.0155064	NA	NA
hsa_circ:chr4:2626989-2628304	FAM193A	0	9.9	4.30743	0.0194013	hsa_circ_0008424	http://www.circbase.org/cgi-bin/singlerecord.cgi?id=hsa_circ_0008424
hsa_circ:chr15:28477124-28477630	HERC2	0	8.91	4.15543	0.0305236	NA	NA
hsa_circ:chr15:63850305-63852169	USP3	0	8.91	4.15543	0.0305236	hsa_circ_0035655	http://www.circbase.org/cgi-bin/singlerecord.cgi?id=hsa_circ_0035655
hsa_circ:chr17:76388557-76394432	PGS1	0	8.91	4.15543	0.0305236	NA	NA
hsa_circ:chr1:55340766-55341720	DHCR24	0	8.91	4.15543	0.0305236	hsa_circ_0012673	http://www.circbase.org/cgi-bin/singlerecord.cgi?id=hsa_circ_0012673
hsa_circ:chr21:16386665-16415895	NRIP1	0	8.91	4.15543	0.0305236	hsa_circ_0004771	http://www.circbase.org/cgi-bin/singlerecord.cgi?id=hsa_circ_0004771
hsa_circ:chr17:39983678-39985204	NT5C3B	0	8.41	4.07211	0.0383787	hsa_circ_0043692	http://www.circbase.org/cgi-bin/singlerecord.cgi?id=hsa_circ_0043692
hsa_circ:chr2:200233328-200298237	SATB2	0	8.41	4.07211	0.0383787	hsa_circ_0003915	http://www.circbase.org/cgi-bin/singlerecord.cgi?id=hsa_circ_0003915
hsa_circ:chr13:99890681-99896878	UBAC2	0	7.92	3.9855	0.0480365	hsa_circ_0030720	http://www.circbase.org/cgi-bin/singlerecord.cgi?id=hsa_circ_0030720
hsa_circ:chr1:155408118-155429689	ASH1L	0	7.92	3.9855	0.0480365	hsa_circ_0003247	http://www.circbase.org/cgi-bin/singlerecord.cgi?id=hsa_circ_0003247
hsa_circ:chr20:34302107-34314369	RBM39	0	7.92	3.9855	0.0480365	NA	NA
