# Supplementary material for: Exosomal circLPAR1 Promoted Osteogenic Differentiation of Homotypic Dental Pulp Stem Cells by Competitively Binding to hsa-miR-31
Source: Biomed Res Int. 2020 Sep 28;2020:6319395. doi: 10.1155/2020/6319395 (PMC7539105; doi:10.1155/2020/6319395)
Supplement: Supplementary Materials — Original sequencing data and analysis of exosomes derived from DPSCs during osteogenic differentiation. [file 6319395.f1.zip › Original Data and Analysis of DPSC' Exosomes Sequencing/(DC-1) VS (D5-1)/2. DC-1 VS D5-1.allcircRNA showed.xlsx]

## Sheet: 2. DC-1 VS D5-1.allcircRNA show
circName	gene symbol	DC-1	D5-1	log2FoldChange	p-value	circBase	Web
hsa_circ:chrX:108297357-108297697	MIR6087	20.55	0	-5.36107	1.07014e-09	NA	NA
hsa_circ:chr9:113734353-113735838	LPAR1	0	42.07	6.39472	1.47164e-08	hsa_circ_0087960	http://www.circbase.org/cgi-bin/singlerecord.cgi?id=hsa_circ_0087960
hsa_circ:chr3:23991580-23991723	NR1D2	13.78	0	-4.7845	4.7566e-07	NA	NA
hsa_circ:chr2:40655613-40657444	SLC8A1	11.36	0	-4.50589	4.72871e-06	hsa_circ_0000994	http://www.circbase.org/cgi-bin/singlerecord.cgi?id=hsa_circ_0000994
hsa_circ:chr3:173518083-173525622	NLGN1	10.4	0	-4.37851	1.20149e-05	NA	NA
hsa_circ:chr1:155582209-155717687	MSTO1;MSTO2P	10.16	0	-4.34483	1.52011e-05	NA	NA
hsa_circ:chr20:24978040-24979806	NONE	10.16	0	-4.34483	1.52011e-05	NA	NA
hsa_circ:chr8:70602321-70602501	SLCO5A1	9.43	0	-4.23726	3.12574e-05	NA	NA
hsa_circ:chr19:9771396-9805543	ZNF562;NONE	9.19	0	-4.20006	3.96907e-05	NA	NA
hsa_circ:chr22:35103933-35104072	NONE	8.71	0	-4.12267	6.41825e-05	NA	NA
hsa_circ:chr13:26911704-26928017	CDK8	8.46	0	-4.08066	8.25682e-05	hsa_circ_0029803	http://www.circbase.org/cgi-bin/singlerecord.cgi?id=hsa_circ_0029803
hsa_circ:chr16:85012795-85015600	ZDHHC7	8.22	0	-4.03914	0.000105266	hsa_circ_0040719	http://www.circbase.org/cgi-bin/singlerecord.cgi?id=hsa_circ_0040719
hsa_circ:chr7:139415731-139416814	HIPK2	8.22	0	-4.03914	0.000105266	hsa_circ_0001756	http://www.circbase.org/cgi-bin/singlerecord.cgi?id=hsa_circ_0001756
hsa_circ:chrX:85096158-85096340	NONE	7.74	0	-3.95233	0.000171644	NA	NA
hsa_circ:chr1:245165423-245222760	EFCAB2	7.5	0	-3.90689	0.000219542	hsa_circ_0002426	http://www.circbase.org/cgi-bin/singlerecord.cgi?id=hsa_circ_0002426
hsa_circ:chr3:196118684-196129890	UBXN7	7.5	0	-3.90689	0.000219542	hsa_circ_0001380	http://www.circbase.org/cgi-bin/singlerecord.cgi?id=hsa_circ_0001380
hsa_circ:chr7:24949795-24949944	OSBPL3	7.25	0	-3.85798	0.000284047	NA	NA
hsa_circ:chr2:120358355-120358493	CFAP221	7.01	0	-3.80941	0.000364175	NA	NA
hsa_circ:chr3:145820542-145842016	PLOD2	7.01	0	-3.80941	0.000364175	hsa_circ_0067682	http://www.circbase.org/cgi-bin/singlerecord.cgi?id=hsa_circ_0067682
hsa_circ:chr3:169863211-169867032	PHC3	7.01	0	-3.80941	0.000364175	hsa_circ_0001360	http://www.circbase.org/cgi-bin/singlerecord.cgi?id=hsa_circ_0001360
hsa_circ:chr17:55267416-55268161	NONE	6.77	0	-3.75916	0.000467474	NA	NA
hsa_circ:chr3:67659879-67688263	SUCLG2	6.77	0	-3.75916	0.000467474	NA	NA
hsa_circ:chr2:200245087-200298237	SATB2	6.53	0	-3.70708	0.000600828	hsa_circ_0002867	http://www.circbase.org/cgi-bin/singlerecord.cgi?id=hsa_circ_0002867
hsa_circ:chr6:34614378-34622556	C6orf106	6.53	0	-3.70708	0.000600828	NA	NA
hsa_circ:chr15:91937642-91937872	NONE	6.29	0	-3.65306	0.000773222	NA	NA
hsa_circ:chr4:185121958-185122092	ENPP6	6.29	0	-3.65306	0.000773222	NA	NA
hsa_circ:chr2:242644068-242651486	ING5	5.8	0	-3.53605	0.00129958	hsa_circ_0001124	http://www.circbase.org/cgi-bin/singlerecord.cgi?id=hsa_circ_0001124
hsa_circ:chr9:140637823-140648743	EHMT1	0	15.84	4.9855	0.00130225	hsa_circ_0089719	http://www.circbase.org/cgi-bin/singlerecord.cgi?id=hsa_circ_0089719
hsa_circ:chr19:11446123-11448136	RAB3D	5.56	0	-3.47508	0.00167954	hsa_circ_0049447	http://www.circbase.org/cgi-bin/singlerecord.cgi?id=hsa_circ_0049447
hsa_circ:chr19:48229069-48229481	EHD2	5.56	0	-3.47508	0.00167954	hsa_circ_0003146	http://www.circbase.org/cgi-bin/singlerecord.cgi?id=hsa_circ_0003146
hsa_circ:chr1:34697421-34697563	TRNAN-GUU	5.56	0	-3.47508	0.00167954	NA	NA
hsa_circ:chr6:30257139-30264014	HCG18	5.56	0	-3.47508	0.00167954	NA	NA
hsa_circ:chr13:86421984-86422125	NONE	5.08	0	-3.34483	0.00281793	NA	NA
hsa_circ:chr8:58234699-58234845	NONE	5.08	0	-3.34483	0.00281793	NA	NA
hsa_circ:chr3:171965323-171969331	FNDC3B	0	13.86	4.79286	0.00319079	hsa_circ_0006156	http://www.circbase.org/cgi-bin/singlerecord.cgi?id=hsa_circ_0006156
hsa_circ:chr21:38792601-38845182	DYRK1A	0	13.36	4.73985	0.00400409	hsa_circ_0005955	http://www.circbase.org/cgi-bin/singlerecord.cgi?id=hsa_circ_0005955
hsa_circ:chr16:85667520-85667738	GSE1	2.9	25.24	3.12159	0.00488806	hsa_circ_0000722	http://www.circbase.org/cgi-bin/singlerecord.cgi?id=hsa_circ_0000722
hsa_circ:chr15:93540187-93545547	CHD2	6.29	2.47	-1.34855	0.00769172	hsa_circ_0036997	http://www.circbase.org/cgi-bin/singlerecord.cgi?id=hsa_circ_0036997
hsa_circ:chrX:139865340-139866824	CDR1	10.64	51.47	2.27423	0.0102877	hsa_circ_0001946	http://www.circbase.org/cgi-bin/singlerecord.cgi?id=hsa_circ_0001946
hsa_circ:chr1:16528277-16529069	ARHGEF19	0	10.89	4.44493	0.0123389	hsa_circ_0003567	http://www.circbase.org/cgi-bin/singlerecord.cgi?id=hsa_circ_0003567
hsa_circ:chr5:41840553-41861506	OXCT1	0	10.89	4.44493	0.0123389	NA	NA
hsa_circ:chr3:47139445-47144913	SETD2	0	10.39	4.37712	0.0155064	hsa_circ_0001289	http://www.circbase.org/cgi-bin/singlerecord.cgi?id=hsa_circ_0001289
hsa_circ:chr4:81216713-81284038	NONE;C4orf22	0	10.39	4.37712	0.0155064	hsa_circ_0006205	http://www.circbase.org/cgi-bin/singlerecord.cgi?id=hsa_circ_0006205
hsa_circ:chr6:136472298-136476896	PDE7B	0	10.39	4.37712	0.0155064	hsa_circ_0002198	http://www.circbase.org/cgi-bin/singlerecord.cgi?id=hsa_circ_0002198
hsa_circ:chr6:29858041-29912393	HLA-H;HLA-A	0	10.39	4.37712	0.0155064	NA	NA
hsa_circ:chr4:2626989-2628304	FAM193A	0	9.9	4.30743	0.0194013	hsa_circ_0008424	http://www.circbase.org/cgi-bin/singlerecord.cgi?id=hsa_circ_0008424
hsa_circ:chr15:28477124-28477630	HERC2	0	8.91	4.15543	0.0305236	NA	NA
hsa_circ:chr15:63850305-63852169	USP3	0	8.91	4.15543	0.0305236	hsa_circ_0035655	http://www.circbase.org/cgi-bin/singlerecord.cgi?id=hsa_circ_0035655
hsa_circ:chr17:76388557-76394432	PGS1	0	8.91	4.15543	0.0305236	NA	NA
hsa_circ:chr1:55340766-55341720	DHCR24	0	8.91	4.15543	0.0305236	hsa_circ_0012673	http://www.circbase.org/cgi-bin/singlerecord.cgi?id=hsa_circ_0012673
hsa_circ:chr21:16386665-16415895	NRIP1	0	8.91	4.15543	0.0305236	hsa_circ_0004771	http://www.circbase.org/cgi-bin/singlerecord.cgi?id=hsa_circ_0004771
hsa_circ:chr17:39983678-39985204	NT5C3B	0	8.41	4.07211	0.0383787	hsa_circ_0043692	http://www.circbase.org/cgi-bin/singlerecord.cgi?id=hsa_circ_0043692
hsa_circ:chr2:200233328-200298237	SATB2	0	8.41	4.07211	0.0383787	hsa_circ_0003915	http://www.circbase.org/cgi-bin/singlerecord.cgi?id=hsa_circ_0003915
hsa_circ:chr13:99890681-99896878	UBAC2	0	7.92	3.9855	0.0480365	hsa_circ_0030720	http://www.circbase.org/cgi-bin/singlerecord.cgi?id=hsa_circ_0030720
hsa_circ:chr1:155408118-155429689	ASH1L	0	7.92	3.9855	0.0480365	hsa_circ_0003247	http://www.circbase.org/cgi-bin/singlerecord.cgi?id=hsa_circ_0003247
hsa_circ:chr20:34302107-34314369	RBM39	0	7.92	3.9855	0.0480365	NA	NA
hsa_circ:chr11:102233627-102239279	BIRC2	0	7.42	3.89142	0.0603999	hsa_circ_0004103	http://www.circbase.org/cgi-bin/singlerecord.cgi?id=hsa_circ_0004103
hsa_circ:chr11:128993341-128994789	ARHGAP32	0	7.42	3.89142	0.0603999	hsa_circ_0000371	http://www.circbase.org/cgi-bin/singlerecord.cgi?id=hsa_circ_0000371
hsa_circ:chr11:33307959-33309057	HIPK3	0	7.42	3.89142	0.0603999	hsa_circ_0000284	http://www.circbase.org/cgi-bin/singlerecord.cgi?id=hsa_circ_0000284
hsa_circ:chr15:64791492-64792365	ZNF609	0	7.42	3.89142	0.0603999	hsa_circ_0000615	http://www.circbase.org/cgi-bin/singlerecord.cgi?id=hsa_circ_0000615
hsa_circ:chr10:1118056-1126416	WDR37	0	6.93	3.79286	0.0755928	hsa_circ_0017438	http://www.circbase.org/cgi-bin/singlerecord.cgi?id=hsa_circ_0017438
hsa_circ:chr15:49319562-49320879	SECISBP2L	0	6.93	3.79286	0.0755928	hsa_circ_0035184	http://www.circbase.org/cgi-bin/singlerecord.cgi?id=hsa_circ_0035184
hsa_circ:chr15:91448809-91448953	MAN2A2	0	6.93	3.79286	0.0755928	hsa_circ_0036883	http://www.circbase.org/cgi-bin/singlerecord.cgi?id=hsa_circ_0036883
hsa_circ:chr2:186903058-186951097	ENSG00000237877.2,LINC01473	0	6.93	3.79286	0.0755928	NA	NA
hsa_circ:chr7:129297183-129330386	NRF1	0	6.93	3.79286	0.0755928	hsa_circ_0082306	http://www.circbase.org/cgi-bin/singlerecord.cgi?id=hsa_circ_0082306
hsa_circ:chrX:107083900-107097934	MID2	0	6.93	3.79286	0.0755928	hsa_circ_0002153	http://www.circbase.org/cgi-bin/singlerecord.cgi?id=hsa_circ_0002153
hsa_circ:chr12:51461456-51461752	CSRNP2	0	6.43	3.68482	0.0950283	hsa_circ_0026300	http://www.circbase.org/cgi-bin/singlerecord.cgi?id=hsa_circ_0026300
hsa_circ:chr16:55527090-55530959	MMP2	0	6.43	3.68482	0.0950283	NA	NA
hsa_circ:chr18:9182380-9221997	ANKRD12,ENSG00000265257.1	0	6.43	3.68482	0.0950283	hsa_circ_0000826	http://www.circbase.org/cgi-bin/singlerecord.cgi?id=hsa_circ_0000826
hsa_circ:chr1:35879573-35881315	ZMYM4	0	6.43	3.68482	0.0950283	hsa_circ_0004709	http://www.circbase.org/cgi-bin/singlerecord.cgi?id=hsa_circ_0004709
hsa_circ:chr1:92327028-92327201	TGFBR3	0	6.43	3.68482	0.0950283	hsa_circ_0006622	http://www.circbase.org/cgi-bin/singlerecord.cgi?id=hsa_circ_0006622
hsa_circ:chr1:98015116-98039526	DPYD	0	6.43	3.68482	0.0950283	NA	NA
hsa_circ:chr2:135848568-135851263	RAB3GAP1	0	6.43	3.68482	0.0950283	hsa_circ_0002291	http://www.circbase.org/cgi-bin/singlerecord.cgi?id=hsa_circ_0002291
hsa_circ:chr4:160159961-160162520	NONE	0	6.43	3.68482	0.0950283	hsa_circ_0007121	http://www.circbase.org/cgi-bin/singlerecord.cgi?id=hsa_circ_0007121
hsa_circ:chr4:81242495-81284038	NONE;C4orf22	0	6.43	3.68482	0.0950283	NA	NA
hsa_circ:chr5:38991051-39003724	RICTOR	0	6.43	3.68482	0.0950283	hsa_circ_0006157	http://www.circbase.org/cgi-bin/singlerecord.cgi?id=hsa_circ_0006157
hsa_circ:chr5:95091100-95099324	RHOBTB3	0	6.43	3.68482	0.0950283	hsa_circ_0007444	http://www.circbase.org/cgi-bin/singlerecord.cgi?id=hsa_circ_0007444
hsa_circ:chr6:35423524-35424130	FANCE	0	6.43	3.68482	0.0950283	NA	NA
hsa_circ:chr14:20793698-20794952	CCNB1IP1	0	5.94	3.57046	0.11889	NA	NA
hsa_circ:chr17:80521230-80529746	FOXK2	0	5.94	3.57046	0.11889	hsa_circ_0000817	http://www.circbase.org/cgi-bin/singlerecord.cgi?id=hsa_circ_0000817
hsa_circ:chr3:12877668-12881007	RPL32	0	5.94	3.57046	0.11889	NA	NA
hsa_circ:chr5:143512491-143515053	NONE	0	5.94	3.57046	0.11889	NA	NA
hsa_circ:chr5:167826493-167858449	WWC1	0	5.94	3.57046	0.11889	NA	NA
hsa_circ:chr6:155411423-155448734	TIAM2	0	5.94	3.57046	0.11889	hsa_circ_0078383	http://www.circbase.org/cgi-bin/singlerecord.cgi?id=hsa_circ_0078383
hsa_circ:chr6:56335904-56347675	DST	0	5.94	3.57046	0.11889	NA	NA
hsa_circ:chr8:131164982-131181313	ASAP1	0	5.94	3.57046	0.11889	hsa_circ_0001824	http://www.circbase.org/cgi-bin/singlerecord.cgi?id=hsa_circ_0001824
hsa_circ:chr8:19442677-19459376	CSGALNACT1	0	5.94	3.57046	0.11889	NA	NA
hsa_circ:chr15:33091005-33202736	FMN1	0	5.44	3.44361	0.149378	NA	NA
hsa_circ:chr15:91030186-91035943	IQGAP1	0	5.44	3.44361	0.149378	hsa_circ_0007201	http://www.circbase.org/cgi-bin/singlerecord.cgi?id=hsa_circ_0007201
hsa_circ:chr16:11114050-11145498	CLEC16A	0	5.44	3.44361	0.149378	hsa_circ_0002086	http://www.circbase.org/cgi-bin/singlerecord.cgi?id=hsa_circ_0002086
hsa_circ:chr16:4950831-4951090	PPL	0	5.44	3.44361	0.149378	NA	NA
hsa_circ:chr17:45695716-45696530	NPEPPS	0	5.44	3.44361	0.149378	hsa_circ_0004622	http://www.circbase.org/cgi-bin/singlerecord.cgi?id=hsa_circ_0004622
hsa_circ:chr19:47584770-47585552	ZC3H4	0	5.44	3.44361	0.149378	NA	NA
hsa_circ:chr1:20216878-20234369	OTUD3	0	5.44	3.44361	0.149378	NA	NA
hsa_circ:chr1:215259711-215345526	KCNK2	0	5.44	3.44361	0.149378	NA	NA
hsa_circ:chr1:36636572-36639079	MAP7D1	0	5.44	3.44361	0.149378	hsa_circ_0004093	http://www.circbase.org/cgi-bin/singlerecord.cgi?id=hsa_circ_0004093
hsa_circ:chr3:119219542-119232566	TIMMDC1	0	5.44	3.44361	0.149378	hsa_circ_0006884	http://www.circbase.org/cgi-bin/singlerecord.cgi?id=hsa_circ_0006884
hsa_circ:chr3:50142510-50143142	RBM5	0	5.44	3.44361	0.149378	hsa_circ_0003795	http://www.circbase.org/cgi-bin/singlerecord.cgi?id=hsa_circ_0003795
hsa_circ:chr4:108603171-108622441	PAPSS1	0	5.44	3.44361	0.149378	hsa_circ_0006935	http://www.circbase.org/cgi-bin/singlerecord.cgi?id=hsa_circ_0006935
hsa_circ:chr4:129913322-129925031	SCLT1	0	5.44	3.44361	0.149378	hsa_circ_0001439	http://www.circbase.org/cgi-bin/singlerecord.cgi?id=hsa_circ_0001439
hsa_circ:chr5:145465024-145484655	PLAC8L1;ENSG00000251556.1	0	5.44	3.44361	0.149378	NA	NA
hsa_circ:chr5:151169884-151170623	G3BP1	0	5.44	3.44361	0.149378	hsa_circ_0003967	http://www.circbase.org/cgi-bin/singlerecord.cgi?id=hsa_circ_0003967
hsa_circ:chr5:179020479-179021964	RUFY1	0	5.44	3.44361	0.149378	NA	NA
hsa_circ:chr5:68470704-68471364	CCNB1	0	5.44	3.44361	0.149378	hsa_circ_0001495	http://www.circbase.org/cgi-bin/singlerecord.cgi?id=hsa_circ_0001495
hsa_circ:chr8:124089351-124109681	TBC1D31	0	5.44	3.44361	0.149378	NA	NA
hsa_circ:chr9:136277419-136278041	REXO4	0	5.44	3.44361	0.149378	hsa_circ_0089371	http://www.circbase.org/cgi-bin/singlerecord.cgi?id=hsa_circ_0089371
hsa_circ:chr4:144464662-144465125	SMARCA5	4.59	6.93	0.594361	0.41574	hsa_circ_0001445	http://www.circbase.org/cgi-bin/singlerecord.cgi?id=hsa_circ_0001445
hsa_circ:chr1:117944808-117963271	MAN1A2	2.18	4.45	1.02948	0.8348	hsa_circ_0000118	http://www.circbase.org/cgi-bin/singlerecord.cgi?id=hsa_circ_0000118
hsa_circ:chr10:103552596-103570071	MGEA5	0	0	0	0	hsa_circ_0019607	http://www.circbase.org/cgi-bin/singlerecord.cgi?id=hsa_circ_0019607
hsa_circ:chr10:103734969-103750368	C10orf76	0	0	0	0	hsa_circ_0019636	http://www.circbase.org/cgi-bin/singlerecord.cgi?id=hsa_circ_0019636
hsa_circ:chr10:103766297-103773781	C10orf76	0	0	0	0	hsa_circ_0019650	http://www.circbase.org/cgi-bin/singlerecord.cgi?id=hsa_circ_0019650
hsa_circ:chr10:104136692-104136885	GBF1	0	0	0	0	hsa_circ_0019719	http://www.circbase.org/cgi-bin/singlerecord.cgi?id=hsa_circ_0019719
hsa_circ:chr10:105382227-105420872	SH3PXD2A	0	0	0	0	hsa_circ_0005620	http://www.circbase.org/cgi-bin/singlerecord.cgi?id=hsa_circ_0005620
hsa_circ:chr10:1054898-1058602	GTPBP4	0	0	0	0	NA	NA
hsa_circ:chr10:108838747-108838913	SORCS1	0	0	0	0	NA	NA
hsa_circ:chr10:112356156-112358048	SMC3	0	0	0	0	hsa_circ_0000260	http://www.circbase.org/cgi-bin/singlerecord.cgi?id=hsa_circ_0000260
hsa_circ:chr10:114900943-114912199	TCF7L2	0	0	0	0	hsa_circ_0020052	http://www.circbase.org/cgi-bin/singlerecord.cgi?id=hsa_circ_0020052
hsa_circ:chr10:120488807-120489922	CACUL1	0	0	0	0	hsa_circ_0020134	http://www.circbase.org/cgi-bin/singlerecord.cgi?id=hsa_circ_0020134
hsa_circ:chr10:12123471-12133683	DHTKD1	0	0	0	0	hsa_circ_0003074	http://www.circbase.org/cgi-bin/singlerecord.cgi?id=hsa_circ_0003074
hsa_circ:chr10:12257739-12280484	CDC123	0	0	0	0	NA	NA
hsa_circ:chr10:123549684-123683844	ATE1	0	0	0	0	hsa_circ_0007062	http://www.circbase.org/cgi-bin/singlerecord.cgi?id=hsa_circ_0007062
hsa_circ:chr10:123673305-123683844	ATE1	0	0	0	0	hsa_circ_0020254	http://www.circbase.org/cgi-bin/singlerecord.cgi?id=hsa_circ_0020254
hsa_circ:chr10:125550756-125550951	CPXM2	0	2.97	0	0	NA	NA
hsa_circ:chr10:126799559-126822181	CTBP2	0	0	0	0	hsa_circ_0008885	http://www.circbase.org/cgi-bin/singlerecord.cgi?id=hsa_circ_0008885
hsa_circ:chr10:12691653-12708809	CAMK1D	0	0	0	0	NA	NA
hsa_circ:chr10:13150138-13152476	OPTN	0	0	0	0	NA	NA
hsa_circ:chr10:13175502-13178897	OPTN	0	0	0	0	hsa_circ_0002459	http://www.circbase.org/cgi-bin/singlerecord.cgi?id=hsa_circ_0002459
hsa_circ:chr10:135030396-135030542	KNDC1	0	0	0	0	NA	NA
hsa_circ:chr10:15617488-15634303	ITGA8	0	4.45	0	0	NA	NA
hsa_circ:chr10:15863655-15885271	FAM188A	0	0	0	0	hsa_circ_0008178	http://www.circbase.org/cgi-bin/singlerecord.cgi?id=hsa_circ_0008178
hsa_circ:chr10:16794538-16824083	RSU1	0	0	0	0	hsa_circ_0006577	http://www.circbase.org/cgi-bin/singlerecord.cgi?id=hsa_circ_0006577
hsa_circ:chr10:1759572-1759815	ADARB2	0	0	0	0	NA	NA
hsa_circ:chr10:17746430-17747740	STAM	0	0	0	0	hsa_circ_0008311	http://www.circbase.org/cgi-bin/singlerecord.cgi?id=hsa_circ_0008311
hsa_circ:chr10:18816517-18825125	CACNB2	0	0	0	0	NA	NA
hsa_circ:chr10:22193451-22218070	DNAJC1	0	0	0	0	NA	NA
hsa_circ:chr10:22940094-22940298	PIP4K2A	0	0	0	0	NA	NA
hsa_circ:chr10:291841-319439	ZMYND11;DIP2C	0	0	0	0	NA	NA
hsa_circ:chr10:3160974-3162236	PFKP	0	0	0	0	hsa_circ_0006608	http://www.circbase.org/cgi-bin/singlerecord.cgi?id=hsa_circ_0006608
hsa_circ:chr10:31644073-31647262	ZEB1	1.69	0	0	0	hsa_circ_0004737	http://www.circbase.org/cgi-bin/singlerecord.cgi?id=hsa_circ_0004737
hsa_circ:chr10:31661947-31676195	ZEB1	0	0	0	0	hsa_circ_0000228	http://www.circbase.org/cgi-bin/singlerecord.cgi?id=hsa_circ_0000228
hsa_circ:chr10:31661947-31676727	ZEB1	0	0	0	0	hsa_circ_0003793	http://www.circbase.org/cgi-bin/singlerecord.cgi?id=hsa_circ_0003793
hsa_circ:chr10:31661954-31676727	ZEB1	0	3.46	0	0	NA	NA
hsa_circ:chr10:32197100-32199491	ARHGAP12	0	0	0	0	hsa_circ_0000231	http://www.circbase.org/cgi-bin/singlerecord.cgi?id=hsa_circ_0000231
hsa_circ:chr10:35438323-35438491	CREM	0	0	0	0	NA	NA
hsa_circ:chr10:43845647-43845810	NONE	0	0	0	0	NA	NA
hsa_circ:chr10:44365570-44365761	LINC00840	2.9	0	0	0	NA	NA
hsa_circ:chr10:47634452-47674419	ANTXRLP1	0	0	0	0	NA	NA
hsa_circ:chr10:518379-532470	DIP2C	0	4.95	0	0	hsa_circ_0008655	http://www.circbase.org/cgi-bin/singlerecord.cgi?id=hsa_circ_0008655
hsa_circ:chr10:5751493-5759713	FAM208B	0	0	0	0	NA	NA
hsa_circ:chr10:67505101-67505286	LINC01515	0	1.98	0	0	NA	NA
hsa_circ:chr10:69714352-69773943	HERC4	0	0	0	0	hsa_circ_0018478	http://www.circbase.org/cgi-bin/singlerecord.cgi?id=hsa_circ_0018478
hsa_circ:chr10:69726440-69773943	HERC4	0	0	0	0	NA	NA
hsa_circ:chr10:69773783-69826974	HERC4	0	0	0	0	NA	NA
hsa_circ:chr10:69785303-69804320	HERC4	0	0	0	0	hsa_circ_0007113	http://www.circbase.org/cgi-bin/singlerecord.cgi?id=hsa_circ_0007113
hsa_circ:chr10:74100547-74100928	DNAJB12	0	0	0	0	hsa_circ_0008662	http://www.circbase.org/cgi-bin/singlerecord.cgi?id=hsa_circ_0008662
hsa_circ:chr10:75506388-75506762	SEC24C	0	0	0	0	hsa_circ_0004387	http://www.circbase.org/cgi-bin/singlerecord.cgi?id=hsa_circ_0004387
hsa_circ:chr10:76153899-76158337	ADK	0	0	0	0	hsa_circ_0009121	http://www.circbase.org/cgi-bin/singlerecord.cgi?id=hsa_circ_0009121
hsa_circ:chr10:78771725-78799395	KCNMA1	3.14	0	0	0	NA	NA
hsa_circ:chr10:80479183-80479341	NONE	0	0	0	0	NA	NA
hsa_circ:chr10:80961341-80976031	ZMIZ1	0	0	0	0	hsa_circ_0003605	http://www.circbase.org/cgi-bin/singlerecord.cgi?id=hsa_circ_0003605
hsa_circ:chr10:86177527-86185649	CCSER2	0	0	0	0	hsa_circ_0006956	http://www.circbase.org/cgi-bin/singlerecord.cgi?id=hsa_circ_0006956
hsa_circ:chr10:86185487-86237420	CCSER2	0	0	0	0	NA	NA
hsa_circ:chr10:86198268-86237420	CCSER2	0	0	0	0	hsa_circ_0018998	http://www.circbase.org/cgi-bin/singlerecord.cgi?id=hsa_circ_0018998
hsa_circ:chr10:86277090-86278130	CCSER2	0	0	0	0	NA	NA
hsa_circ:chr10:87877270-87877631	GRID1	0	0	0	0	NA	NA
hsa_circ:chr10:909683-910210	LARP4B	0	0	0	0	hsa_circ_0017412	http://www.circbase.org/cgi-bin/singlerecord.cgi?id=hsa_circ_0017412
hsa_circ:chr10:93756126-93768032	BTAF1	0	0	0	0	hsa_circ_0007578	http://www.circbase.org/cgi-bin/singlerecord.cgi?id=hsa_circ_0007578
hsa_circ:chr10:95211807-95220108	MYOF	0	0	0	0	NA	NA
hsa_circ:chr10:96207392-96234540	TBC1D12	0	0	0	0	hsa_circ_0008528	http://www.circbase.org/cgi-bin/singlerecord.cgi?id=hsa_circ_0008528
hsa_circ:chr10:98303833-98336586	TM9SF3	0	0	0	0	NA	NA
hsa_circ:chr10:98618049-98667504	LCOR	0	0	0	0	hsa_circ_0006198	http://www.circbase.org/cgi-bin/singlerecord.cgi?id=hsa_circ_0006198
hsa_circ:chr10:99196948-99197507	EXOSC1	0	0	0	0	hsa_circ_0004896	http://www.circbase.org/cgi-bin/singlerecord.cgi?id=hsa_circ_0004896
hsa_circ:chr11:10644802-10644958	MRVI1	0	0	0	0	NA	NA
hsa_circ:chr11:108046973-108047817	NPAT	0	0	0	0	hsa_circ_0006208	http://www.circbase.org/cgi-bin/singlerecord.cgi?id=hsa_circ_0006208
hsa_circ:chr11:108188100-108199965	ATM	0	0	0	0	NA	NA
hsa_circ:chr11:110118428-110124834	RDX	0	0	0	0	NA	NA
hsa_circ:chr11:116143975-116144236	NONE	0	0	0	0	NA	NA
hsa_circ:chr11:120259183-120280159	ARHGEF12	0	0	0	0	NA	NA
hsa_circ:chr11:120916383-120930794	TBCEL	0	0	0	0	hsa_circ_0003302	http://www.circbase.org/cgi-bin/singlerecord.cgi?id=hsa_circ_0003302
hsa_circ:chr11:12225797-12248678	MICAL2	0	0	0	0	NA	NA
hsa_circ:chr11:125045550-125045747	PKNOX2	0	0	0	0	NA	NA
hsa_circ:chr11:12785726-12785981	TEAD1	0	0	0	0	NA	NA
hsa_circ:chr11:13130449-13130623	ENSG00000255558.1	0	0	0	0	NA	NA
hsa_circ:chr11:132829686-132830035	OPCML	0	0	0	0	NA	NA
hsa_circ:chr11:1423021-1423273	BRSK2	0	0	0	0	NA	NA
hsa_circ:chr11:1506560-1506704	MOB2	3.87	0	0	0	NA	NA
hsa_circ:chr11:16838591-16838742	PLEKHA7	0	0	0	0	NA	NA
hsa_circ:chr11:18312989-18314523	HPS5	0	0	0	0	hsa_circ_0000280	http://www.circbase.org/cgi-bin/singlerecord.cgi?id=hsa_circ_0000280
hsa_circ:chr11:1856899-1857061	SYT8	0	0	0	0	NA	NA
hsa_circ:chr11:32948703-32956981	QSER1	0	0	0	0	hsa_circ_0021570	http://www.circbase.org/cgi-bin/singlerecord.cgi?id=hsa_circ_0021570
hsa_circ:chr11:33127113-33127610	CSTF3	0	0	0	0	hsa_circ_0000283	http://www.circbase.org/cgi-bin/singlerecord.cgi?id=hsa_circ_0000283
hsa_circ:chr11:393976-394115	PKP3	0	0	0	0	NA	NA
hsa_circ:chr11:47829948-47841010	NUP160	0	0	0	0	hsa_circ_0022091	http://www.circbase.org/cgi-bin/singlerecord.cgi?id=hsa_circ_0022091
hsa_circ:chr11:57185221-57193143	SLC43A3	0	2.97	0	0	NA	NA
hsa_circ:chr11:61205097-61205585	SDHAF2	0	2.47	0	0	hsa_circ_0000311	http://www.circbase.org/cgi-bin/singlerecord.cgi?id=hsa_circ_0000311
hsa_circ:chr11:62289220-62290455	AHNAK	0	0	0	0	NA	NA
hsa_circ:chr11:62648706-62648842	SLC3A2	0	0	0	0	NA	NA
hsa_circ:chr11:62650380-62653080	SLC3A2	0	0	0	0	hsa_circ_0022587	http://www.circbase.org/cgi-bin/singlerecord.cgi?id=hsa_circ_0022587
hsa_circ:chr11:6345162-6345347	NONE	0	0	0	0	NA	NA
hsa_circ:chr11:65661485-65664477	FOSL1	0	4.45	0	0	NA	NA
hsa_circ:chr11:67166263-67166480	PPP1CA	0	0	0	0	NA	NA
hsa_circ:chr11:68115315-68125315	LRP5	0	0	0	0	hsa_circ_0023180	http://www.circbase.org/cgi-bin/singlerecord.cgi?id=hsa_circ_0023180
hsa_circ:chr11:68334482-68343511	PPP6R3	0	0	0	0	hsa_circ_0002038	http://www.circbase.org/cgi-bin/singlerecord.cgi?id=hsa_circ_0002038
hsa_circ:chr11:68367809-68370960	PPP6R3	0	0	0	0	hsa_circ_0007464	http://www.circbase.org/cgi-bin/singlerecord.cgi?id=hsa_circ_0007464
hsa_circ:chr11:68529003-68529155	CPT1A	0	0	0	0	hsa_circ_0023255	http://www.circbase.org/cgi-bin/singlerecord.cgi?id=hsa_circ_0023255
hsa_circ:chr11:70200407-70202360	PPFIA1	0	0	0	0	hsa_circ_0000337	http://www.circbase.org/cgi-bin/singlerecord.cgi?id=hsa_circ_0000337
hsa_circ:chr11:73418465-73429935	RAB6A	0	2.47	0	0	hsa_circ_0004596	http://www.circbase.org/cgi-bin/singlerecord.cgi?id=hsa_circ_0004596
hsa_circ:chr11:73723623-73724570	C2CD3	0	0	0	0	NA	NA
hsa_circ:chr11:76946724-76946859	GDPD4	0	0	0	0	NA	NA
hsa_circ:chr11:77402204-77404656	RSF1	0	0	0	0	hsa_circ_0004831	http://www.circbase.org/cgi-bin/singlerecord.cgi?id=hsa_circ_0004831
hsa_circ:chr11:77436590-77458173	RSF1	0	0	0	0	NA	NA
hsa_circ:chr11:77934458-77934722	GAB2	0	0	0	0	NA	NA
hsa_circ:chr11:85195027-85195224	DLG2	0	0	0	0	NA	NA
hsa_circ:chr11:85476787-85477122	SYTL2	2.42	0	0	0	NA	NA
hsa_circ:chr11:85692788-85693031	PICALM	0	0	0	0	NA	NA
hsa_circ:chr11:85707869-85712201	PICALM	0	0	0	0	hsa_circ_0002513	http://www.circbase.org/cgi-bin/singlerecord.cgi?id=hsa_circ_0002513
hsa_circ:chr11:85707869-85714494	PICALM	0	0	0	0	hsa_circ_0023919	http://www.circbase.org/cgi-bin/singlerecord.cgi?id=hsa_circ_0023919
hsa_circ:chr11:86017287-86017524	HIKESHI	0	0	0	0	hsa_circ_0023956	http://www.circbase.org/cgi-bin/singlerecord.cgi?id=hsa_circ_0023956
hsa_circ:chr11:9048911-9052472	SCUBE2	0	0	0	0	NA	NA
hsa_circ:chr11:9430033-9435958	IPO7	0	2.97	0	0	hsa_circ_0003817	http://www.circbase.org/cgi-bin/singlerecord.cgi?id=hsa_circ_0003817
hsa_circ:chr11:9451221-9452550	IPO7	0	0	0	0	hsa_circ_0005092	http://www.circbase.org/cgi-bin/singlerecord.cgi?id=hsa_circ_0005092
hsa_circ:chr12:104200100-104208899	NT5DC3	0	0	0	0	NA	NA
hsa_circ:chr12:109046048-109048186	CORO1C	0	0	0	0	hsa_circ_0000437	http://www.circbase.org/cgi-bin/singlerecord.cgi?id=hsa_circ_0000437
hsa_circ:chr12:110764195-110771948	ATP2A2	0	0	0	0	hsa_circ_0028172	http://www.circbase.org/cgi-bin/singlerecord.cgi?id=hsa_circ_0028172
hsa_circ:chr12:110826317-110834257	ANAPC7,ENSG00000258210.1	0	0	0	0	hsa_circ_0028196	http://www.circbase.org/cgi-bin/singlerecord.cgi?id=hsa_circ_0028196
hsa_circ:chr12:111990084-111993723	ATXN2	0	0	0	0	hsa_circ_0002457	http://www.circbase.org/cgi-bin/singlerecord.cgi?id=hsa_circ_0002457
hsa_circ:chr12:111991962-111993723	ATXN2	0	0	0	0	hsa_circ_0000439	http://www.circbase.org/cgi-bin/singlerecord.cgi?id=hsa_circ_0000439
hsa_circ:chr12:112116955-112121111	BRAP	0	1.48	0	0	hsa_circ_0006396	http://www.circbase.org/cgi-bin/singlerecord.cgi?id=hsa_circ_0006396
hsa_circ:chr12:113742126-113745649	SLC8B1	0	0	0	0	NA	NA
hsa_circ:chr12:116434281-116435035	MED13L	0	0	0	0	hsa_circ_0002748	http://www.circbase.org/cgi-bin/singlerecord.cgi?id=hsa_circ_0002748
hsa_circ:chr12:116534474-116549317	MED13L	0	0	0	0	hsa_circ_0000441	http://www.circbase.org/cgi-bin/singlerecord.cgi?id=hsa_circ_0000441
hsa_circ:chr12:116610152-116729559	MED13L;NONE	0	0	0	0	NA	NA
hsa_circ:chr12:116668238-116675510	MED13L	0	0	0	0	hsa_circ_0000442	http://www.circbase.org/cgi-bin/singlerecord.cgi?id=hsa_circ_0000442
hsa_circ:chr12:116668338-116675510	MED13L	0	0	0	0	hsa_circ_0000443	http://www.circbase.org/cgi-bin/singlerecord.cgi?id=hsa_circ_0000443
hsa_circ:chr12:118472791-118481182	WSB2	0	0	0	0	NA	NA
hsa_circ:chr12:118619176-118619412	TAOK3	0	0	0	0	hsa_circ_0000446	http://www.circbase.org/cgi-bin/singlerecord.cgi?id=hsa_circ_0000446
hsa_circ:chr12:120180216-120220441	CIT	1.93	0	0	0	NA	NA
hsa_circ:chr12:12022358-12022903	ETV6	0	0	0	0	hsa_circ_0004123	http://www.circbase.org/cgi-bin/singlerecord.cgi?id=hsa_circ_0004123
hsa_circ:chr12:12037379-12038960	ETV6	0	0	0	0	NA	NA
hsa_circ:chr12:120592774-120593523	GCN1	0	0	0	0	hsa_circ_0000448	http://www.circbase.org/cgi-bin/singlerecord.cgi?id=hsa_circ_0000448
hsa_circ:chr12:1212699-1399178	ERC1	0	0	0	0	NA	NA
hsa_circ:chr12:122260790-122261067	SETD1B	0	0	0	0	NA	NA
hsa_circ:chr12:122773036-122801402	CLIP1	0	0	0	0	NA	NA
hsa_circ:chr12:123983091-123984083	RILPL1	0	0	0	0	hsa_circ_0007552	http://www.circbase.org/cgi-bin/singlerecord.cgi?id=hsa_circ_0007552
hsa_circ:chr12:124832371-124841349	NCOR2	0	0	0	0	NA	NA
hsa_circ:chr12:124904503-124941708	NCOR2	0	0	0	0	hsa_circ_0029310	http://www.circbase.org/cgi-bin/singlerecord.cgi?id=hsa_circ_0029310
hsa_circ:chr12:126309960-126310108	NONE	0	0	0	0	NA	NA
hsa_circ:chr12:129299320-129299615	SLC15A4	0	4.45	0	0	hsa_circ_0000462	http://www.circbase.org/cgi-bin/singlerecord.cgi?id=hsa_circ_0000462
hsa_circ:chr12:129547903-129548056	NONE	0	0	0	0	NA	NA
hsa_circ:chr12:131772586-131773167	NONE	0	0	0	0	NA	NA
hsa_circ:chr12:133219212-133219478	POLE	0	0	0	0	NA	NA
hsa_circ:chr12:1399018-1517413	ERC1	0	0	0	0	hsa_circ_0024998	http://www.circbase.org/cgi-bin/singlerecord.cgi?id=hsa_circ_0024998
hsa_circ:chr12:19705787-19756247	NONE	0	0	0	0	NA	NA
hsa_circ:chr12:26864106-26878698	ITPR2	0	0	0	0	NA	NA
hsa_circ:chr12:27135706-27143560	TM7SF3	0	0	0	0	NA	NA
hsa_circ:chr12:28408514-28460682	CCDC91	0	1.48	0	0	NA	NA
hsa_circ:chr12:29786080-29813818	TMTC1	0	0	0	0	hsa_circ_0025763	http://www.circbase.org/cgi-bin/singlerecord.cgi?id=hsa_circ_0025763
hsa_circ:chr12:29884740-29921008	TMTC1	0	0	0	0	NA	NA
hsa_circ:chr12:31595709-31600703	DENND5B	0	4.95	0	0	hsa_circ_0008445	http://www.circbase.org/cgi-bin/singlerecord.cgi?id=hsa_circ_0008445
hsa_circ:chr12:42768665-42768876	PPHLN1	0	0	0	0	hsa_circ_0025905	http://www.circbase.org/cgi-bin/singlerecord.cgi?id=hsa_circ_0025905
hsa_circ:chr12:50385781-50386438	RACGAP1	0	0	0	0	hsa_circ_0009035	http://www.circbase.org/cgi-bin/singlerecord.cgi?id=hsa_circ_0009035
hsa_circ:chr12:50821545-50831621	LARP4	0	0	0	0	hsa_circ_0026227	http://www.circbase.org/cgi-bin/singlerecord.cgi?id=hsa_circ_0026227
hsa_circ:chr12:50824281-50848200	LARP4	0	0	0	0	NA	NA
hsa_circ:chr12:50831518-50835426	LARP4	0	0	0	0	hsa_circ_0002267	http://www.circbase.org/cgi-bin/singlerecord.cgi?id=hsa_circ_0002267
hsa_circ:chr12:51402259-51404549	SLC11A2	0	0	0	0	hsa_circ_0008802	http://www.circbase.org/cgi-bin/singlerecord.cgi?id=hsa_circ_0008802
hsa_circ:chr12:51447595-51450285	LETMD1	0	0	0	0	hsa_circ_0003754	http://www.circbase.org/cgi-bin/singlerecord.cgi?id=hsa_circ_0003754
hsa_circ:chr12:51467606-51467865	CSRNP2	0	4.45	0	0	hsa_circ_0004538	http://www.circbase.org/cgi-bin/singlerecord.cgi?id=hsa_circ_0004538
hsa_circ:chr12:51495718-51497986	TFCP2	0	0	0	0	hsa_circ_0026308	http://www.circbase.org/cgi-bin/singlerecord.cgi?id=hsa_circ_0026308
hsa_circ:chr12:56676204-56676775	CS	0	0	0	0	hsa_circ_0026981	http://www.circbase.org/cgi-bin/singlerecord.cgi?id=hsa_circ_0026981
hsa_circ:chr12:57591135-57591380	LRP1	0	0	0	0	NA	NA
hsa_circ:chr12:57891940-57892406	MARS	0	0	0	0	hsa_circ_0027261	http://www.circbase.org/cgi-bin/singlerecord.cgi?id=hsa_circ_0027261
hsa_circ:chr12:58142322-58143287	CDK4	0	0	0	0	hsa_circ_0005326	http://www.circbase.org/cgi-bin/singlerecord.cgi?id=hsa_circ_0005326
hsa_circ:chr12:58142965-58143287	CDK4	0	0	0	0	hsa_circ_0006606	http://www.circbase.org/cgi-bin/singlerecord.cgi?id=hsa_circ_0006606
hsa_circ:chr12:64827194-64829454	XPOT	0	0	0	0	hsa_circ_0006268	http://www.circbase.org/cgi-bin/singlerecord.cgi?id=hsa_circ_0006268
hsa_circ:chr12:69983265-69985939	CCT2	0	0	0	0	hsa_circ_0000418	http://www.circbase.org/cgi-bin/singlerecord.cgi?id=hsa_circ_0000418
hsa_circ:chr12:78388583-78452895	NAV3	0	0	0	0	NA	NA
hsa_circ:chr12:82958806-82959527	NONE	0	0	0	0	NA	NA
hsa_circ:chr12:90004198-90005004	ATP2B1	0	1.48	0	0	NA	NA
hsa_circ:chr12:922808-939326	WNK1	0	0	0	0	hsa_circ_0007892	http://www.circbase.org/cgi-bin/singlerecord.cgi?id=hsa_circ_0007892
hsa_circ:chr12:93219942-93246801	EEA1	0	3.46	0	0	NA	NA
hsa_circ:chr12:94866073-94878132	NONE	0	0	0	0	NA	NA
hsa_circ:chr12:95434252-95443009	NR2C1	0	0	0	0	hsa_circ_0007431	http://www.circbase.org/cgi-bin/singlerecord.cgi?id=hsa_circ_0007431
hsa_circ:chr12:95868007-95877224	METAP2	0	0	0	0	NA	NA
hsa_circ:chr12:96789477-96789695	CDK17	0	0	0	0	NA	NA
hsa_circ:chr13:100909849-100925600	PCCA	2.42	0	0	0	hsa_circ_0000500	http://www.circbase.org/cgi-bin/singlerecord.cgi?id=hsa_circ_0000500
hsa_circ:chr13:102231638-102345051	ITGBL1	0	0	0	0	NA	NA
hsa_circ:chr13:103279362-103289589	TPP2	0	0	0	0	hsa_circ_0008744	http://www.circbase.org/cgi-bin/singlerecord.cgi?id=hsa_circ_0008744
hsa_circ:chr13:103915793-103916109	NONE	0	0	0	0	NA	NA
hsa_circ:chr13:114174931-114188555	TMCO3	0	0	0	0	hsa_circ_0005161	http://www.circbase.org/cgi-bin/singlerecord.cgi?id=hsa_circ_0005161
hsa_circ:chr13:20304379-20356931	PSPC1	0	0	0	0	hsa_circ_0029614	http://www.circbase.org/cgi-bin/singlerecord.cgi?id=hsa_circ_0029614
hsa_circ:chr13:29278080-29284980	SLC46A3	0	4.95	0	0	NA	NA
hsa_circ:chr13:30801549-30857928	KATNAL1	0	0	0	0	hsa_circ_0008068	http://www.circbase.org/cgi-bin/singlerecord.cgi?id=hsa_circ_0008068
hsa_circ:chr13:33091994-33101669	N4BP2L2	0	4.45	0	0	hsa_circ_0000471	http://www.circbase.org/cgi-bin/singlerecord.cgi?id=hsa_circ_0000471
hsa_circ:chr13:33109906-33111164	N4BP2L2	0	2.97	0	0	NA	NA
hsa_circ:chr13:40293373-40301685	COG6	0	0	0	0	hsa_circ_0006900	http://www.circbase.org/cgi-bin/singlerecord.cgi?id=hsa_circ_0006900
hsa_circ:chr13:40443300-40443499	NONE	0	0	0	0	NA	NA
hsa_circ:chr13:44058145-44130177	ENOX1	0	0	0	0	NA	NA
hsa_circ:chr13:46553948-46563232	ZC3H13	0	0	0	0	NA	NA
hsa_circ:chr13:49712883-49720071	FNDC3A	0	0	0	0	hsa_circ_0000481	http://www.circbase.org/cgi-bin/singlerecord.cgi?id=hsa_circ_0000481
hsa_circ:chr13:49742749-49752790	FNDC3A	0	0	0	0	hsa_circ_0006978	http://www.circbase.org/cgi-bin/singlerecord.cgi?id=hsa_circ_0006978
hsa_circ:chr13:50502055-50505270	SPRYD7	0	0	0	0	NA	NA
hsa_circ:chr13:52992127-53001354	VPS36	0	0	0	0	hsa_circ_0030342	http://www.circbase.org/cgi-bin/singlerecord.cgi?id=hsa_circ_0030342
hsa_circ:chr13:53196124-53211581	HNRNPA1L2,MRPS31P4	0	0	0	0	NA	NA
hsa_circ:chr13:76391297-76410593	LMO7	0	1.48	0	0	NA	NA
hsa_circ:chr13:83871681-83871823	NONE	0	0	0	0	NA	NA
hsa_circ:chr13:92609054-92609189	GPC5	0	0	0	0	NA	NA
hsa_circ:chr13:95695936-95705438	ABCC4	0	3.46	0	0	hsa_circ_0030572	http://www.circbase.org/cgi-bin/singlerecord.cgi?id=hsa_circ_0030572
hsa_circ:chr13:95714958-95768255	ABCC4	0	2.47	0	0	NA	NA
hsa_circ:chr13:96485181-96489456	UGGT2	0	0	0	0	hsa_circ_0008274	http://www.circbase.org/cgi-bin/singlerecord.cgi?id=hsa_circ_0008274
hsa_circ:chr14:102478383-102483225	DYNC1H1	0	0	0	0	NA	NA
hsa_circ:chr14:102506573-102507010	DYNC1H1	0	0	0	0	hsa_circ_0002398	http://www.circbase.org/cgi-bin/singlerecord.cgi?id=hsa_circ_0002398
hsa_circ:chr14:102792322-102793224	ZNF839	0	0	0	0	hsa_circ_0033403	http://www.circbase.org/cgi-bin/singlerecord.cgi?id=hsa_circ_0033403
hsa_circ:chr14:102912143-102912288	TECPR2	0	0	0	0	NA	NA
hsa_circ:chr14:103355897-103369766	TRAF3	0	0	0	0	hsa_circ_0033431	http://www.circbase.org/cgi-bin/singlerecord.cgi?id=hsa_circ_0033431
hsa_circ:chr14:103434590-103436598	CDC42BPB	0	0	0	0	hsa_circ_0006809	http://www.circbase.org/cgi-bin/singlerecord.cgi?id=hsa_circ_0006809
hsa_circ:chr14:103602954-103603097	TNFAIP2	0	0	0	0	NA	NA
hsa_circ:chr14:104245082-104263855	PPP1R13B	0	0	0	0	hsa_circ_0005791	http://www.circbase.org/cgi-bin/singlerecord.cgi?id=hsa_circ_0005791
hsa_circ:chr14:106802902-106803061	NONE	0	0	0	0	NA	NA
hsa_circ:chr14:20811283-20811436	RPPH1	0	0	0	0	hsa_circ_0000512	http://www.circbase.org/cgi-bin/singlerecord.cgi?id=hsa_circ_0000512
hsa_circ:chr14:21825356-21829372	SUPT16H	0	0	0	0	hsa_circ_0000522	http://www.circbase.org/cgi-bin/singlerecord.cgi?id=hsa_circ_0000522
hsa_circ:chr14:23375404-23380612	RBM23	0	0	0	0	hsa_circ_0031241	http://www.circbase.org/cgi-bin/singlerecord.cgi?id=hsa_circ_0031241
hsa_circ:chr14:23378692-23380612	RBM23	0	0	0	0	hsa_circ_0000524	http://www.circbase.org/cgi-bin/singlerecord.cgi?id=hsa_circ_0000524
hsa_circ:chr14:23777346-23778258	BCL2L2,BCL2L2-PABPN1	0	3.96	0	0	NA	NA
hsa_circ:chr14:31185130-31204064	SCFD1	0	0	0	0	hsa_circ_0000528	http://www.circbase.org/cgi-bin/singlerecord.cgi?id=hsa_circ_0000528
hsa_circ:chr14:31416296-31425448	STRN3	0	0	0	0	hsa_circ_0031447	http://www.circbase.org/cgi-bin/singlerecord.cgi?id=hsa_circ_0031447
hsa_circ:chr14:31637504-31641328	HECTD1	0	0	0	0	hsa_circ_0005960	http://www.circbase.org/cgi-bin/singlerecord.cgi?id=hsa_circ_0005960
hsa_circ:chr14:35055436-35078948	SNX6	0	0	0	0	hsa_circ_0031608	http://www.circbase.org/cgi-bin/singlerecord.cgi?id=hsa_circ_0031608
hsa_circ:chr14:35331250-35331528	BAZ1A	0	0	0	0	hsa_circ_0006137	http://www.circbase.org/cgi-bin/singlerecord.cgi?id=hsa_circ_0006137
hsa_circ:chr14:39648295-39648666	PNN	0	0	0	0	NA	NA
hsa_circ:chr14:51125540-51125697	SAV1	0	0	0	0	NA	NA
hsa_circ:chr14:55168780-55169298	SAMD4A	0	0	0	0	hsa_circ_0004846	http://www.circbase.org/cgi-bin/singlerecord.cgi?id=hsa_circ_0004846
hsa_circ:chr14:57696452-57714430	EXOC5	0	0	0	0	hsa_circ_0032047	http://www.circbase.org/cgi-bin/singlerecord.cgi?id=hsa_circ_0032047
hsa_circ:chr14:61275043-61346553	ENSG00000258892.1,MNAT1	0	0	0	0	hsa_circ_0004244	http://www.circbase.org/cgi-bin/singlerecord.cgi?id=hsa_circ_0004244
hsa_circ:chr14:69172684-69172839	NONE	0	0	0	0	NA	NA
hsa_circ:chr14:69256788-69256964	ZFP36L1	0	0	0	0	NA	NA
hsa_circ:chr14:71455284-71462642	PCNX1	0	0	0	0	hsa_circ_0032406	http://www.circbase.org/cgi-bin/singlerecord.cgi?id=hsa_circ_0032406
hsa_circ:chr14:71571952-71572157	PCNX1	0	0	0	0	hsa_circ_0032457	http://www.circbase.org/cgi-bin/singlerecord.cgi?id=hsa_circ_0032457
hsa_circ:chr14:71970329-71996087	NONE;SIPA1L1	0	3.46	0	0	hsa_circ_0006671	http://www.circbase.org/cgi-bin/singlerecord.cgi?id=hsa_circ_0006671
hsa_circ:chr14:73169525-73169867	DPF3	0	0	0	0	NA	NA
hsa_circ:chr14:73459851-73460065	ZFYVE1	0	0	0	0	hsa_circ_0032491	http://www.circbase.org/cgi-bin/singlerecord.cgi?id=hsa_circ_0032491
hsa_circ:chr14:73614503-73614802	PSEN1	0	0	0	0	hsa_circ_0008521	http://www.circbase.org/cgi-bin/singlerecord.cgi?id=hsa_circ_0008521
hsa_circ:chr14:75513079-75516421	MLH3	0	0	0	0	hsa_circ_0032649	http://www.circbase.org/cgi-bin/singlerecord.cgi?id=hsa_circ_0032649
hsa_circ:chr14:88883055-88904247	SPATA7	0	0	0	0	NA	NA
hsa_circ:chr14:89628045-89647150	FOXN3	0	0	0	0	NA	NA
hsa_circ:chr14:90307716-90307895	EFCAB11,ENSG00000259053.1	0	0	0	0	NA	NA
hsa_circ:chr14:95049943-95050109	SERPINA5	0	2.97	0	0	NA	NA
hsa_circ:chr14:95606996-95608085	DICER1	0	0	0	0	hsa_circ_0000564	http://www.circbase.org/cgi-bin/singlerecord.cgi?id=hsa_circ_0000564
hsa_circ:chr14:96366513-96366853	ENSG00000250366.2,TUNAR	0	0	0	0	NA	NA
hsa_circ:chr14:97299804-97327072	VRK1	0	0	0	0	hsa_circ_0000566	http://www.circbase.org/cgi-bin/singlerecord.cgi?id=hsa_circ_0000566
hsa_circ:chr14:97361734-97361897	NONE	0	0	0	0	NA	NA
hsa_circ:chr15:27518688-27522296	GABRG3	3.87	0	0	0	NA	NA
hsa_circ:chr15:30766559-30776889	NONE	0	0	0	0	NA	NA
hsa_circ:chr15:35207239-35219339	AQR	0	0	0	0	NA	NA
hsa_circ:chr15:40005645-40068732	ENSG00000259580.1,FSIP1	0	0	0	0	NA	NA
hsa_circ:chr15:40057793-40099459	FSIP1;GPR176	0	0	0	0	NA	NA
hsa_circ:chr15:40289165-40309443	EIF2AK4	0	0	0	0	NA	NA
hsa_circ:chr15:41377567-41379880	INO80	0	0	0	0	hsa_circ_0004279	http://www.circbase.org/cgi-bin/singlerecord.cgi?id=hsa_circ_0004279
hsa_circ:chr15:41767723-41769713	RTF1	0	0	0	0	NA	NA
hsa_circ:chr15:43102812-43147398	TTBK2	0	0	0	0	NA	NA
hsa_circ:chr15:43913031-43913174	NONE	0	0	0	0	NA	NA
hsa_circ:chr15:44620883-44673174	CASC4	0	0	0	0	hsa_circ_0035052	http://www.circbase.org/cgi-bin/singlerecord.cgi?id=hsa_circ_0035052
hsa_circ:chr15:44843074-44843720	EIF3J	0	0	0	0	NA	NA
hsa_circ:chr15:49528048-49531564	GALK2	0	0	0	0	hsa_circ_0008488	http://www.circbase.org/cgi-bin/singlerecord.cgi?id=hsa_circ_0008488
hsa_circ:chr15:50724535-50741682	USP8	0	0	0	0	hsa_circ_0035211	http://www.circbase.org/cgi-bin/singlerecord.cgi?id=hsa_circ_0035211
hsa_circ:chr15:50925452-50926753	TRPM7	0	0	0	0	NA	NA
hsa_circ:chr15:50940884-50955243	TRPM7	0	0	0	0	hsa_circ_0007775	http://www.circbase.org/cgi-bin/singlerecord.cgi?id=hsa_circ_0007775
hsa_circ:chr15:56243574-56262058	NEDD4	0	0	0	0	NA	NA
hsa_circ:chr15:58139039-58139269	NONE	0	0	0	0	NA	NA
hsa_circ:chr15:59204762-59209198	SLTM	0	0	0	0	hsa_circ_0000605	http://www.circbase.org/cgi-bin/singlerecord.cgi?id=hsa_circ_0000605
hsa_circ:chr15:60648118-60656722	ANXA2	0	0	0	0	hsa_circ_0035554	http://www.circbase.org/cgi-bin/singlerecord.cgi?id=hsa_circ_0035554
hsa_circ:chr15:62299507-62306191	VPS13C	0	0	0	0	hsa_circ_0000607	http://www.circbase.org/cgi-bin/singlerecord.cgi?id=hsa_circ_0000607
hsa_circ:chr15:62325640-62336454	VPS13C	0	0	0	0	hsa_circ_0005761	http://www.circbase.org/cgi-bin/singlerecord.cgi?id=hsa_circ_0005761
hsa_circ:chr15:63821213-63855207	USP3	3.87	0	0	0	hsa_circ_0007349	http://www.circbase.org/cgi-bin/singlerecord.cgi?id=hsa_circ_0007349
hsa_circ:chr15:63824846-63855207	USP3	0	0	0	0	hsa_circ_0002138	http://www.circbase.org/cgi-bin/singlerecord.cgi?id=hsa_circ_0002138
hsa_circ:chr15:63845914-63855207	USP3	0	0	0	0	hsa_circ_0008153	http://www.circbase.org/cgi-bin/singlerecord.cgi?id=hsa_circ_0008153
hsa_circ:chr15:65746947-65750213	DPP8	0	0	0	0	NA	NA
hsa_circ:chr15:67220955-67225470	ENSG00000259437.1;ENSG00000259289.1,LOC102723481	0	0	0	0	NA	NA
hsa_circ:chr15:67524152-67529143	AAGAB	0	0	0	0	NA	NA
hsa_circ:chr15:70261487-70261669	NONE	0	0	0	0	NA	NA
hsa_circ:chr15:72117285-72117676	NONE;MYO9A	0	0	0	0	NA	NA
hsa_circ:chr15:72141186-72180457	MYO9A	0	0	0	0	hsa_circ_0036146	http://www.circbase.org/cgi-bin/singlerecord.cgi?id=hsa_circ_0036146
hsa_circ:chr15:72810408-72848248	ARIH1	0	0	0	0	hsa_circ_0000628	http://www.circbase.org/cgi-bin/singlerecord.cgi?id=hsa_circ_0000628
hsa_circ:chr15:73150015-73150198	NONE	0	0	0	0	NA	NA
hsa_circ:chr15:73408881-73428368	NEO1	0	0	0	0	hsa_circ_0036249	http://www.circbase.org/cgi-bin/singlerecord.cgi?id=hsa_circ_0036249
hsa_circ:chr15:73994596-73996813	CD276	0	0	0	0	NA	NA
hsa_circ:chr15:76803160-76805056	SCAPER	0	0	0	0	NA	NA
hsa_circ:chr15:77379624-77379788	NONE	1.21	0	0	0	NA	NA
hsa_circ:chr15:77544709-77578846	PEAK1	0	0	0	0	hsa_circ_0007284	http://www.circbase.org/cgi-bin/singlerecord.cgi?id=hsa_circ_0007284
hsa_circ:chr15:77577300-77578846	PEAK1	0	0	0	0	NA	NA
hsa_circ:chr15:77577300-77657567	PEAK1	0	0	0	0	NA	NA
hsa_circ:chr15:81165879-81166314	CEMIP	0	0	0	0	NA	NA
hsa_circ:chr15:83819967-83832827	HDGFRP3	0	0	0	0	hsa_circ_0000646	http://www.circbase.org/cgi-bin/singlerecord.cgi?id=hsa_circ_0000646
hsa_circ:chr15:85607601-85610435	PDE8A	0	0	0	0	hsa_circ_0036610	http://www.circbase.org/cgi-bin/singlerecord.cgi?id=hsa_circ_0036610
hsa_circ:chr15:85619093-85626875	PDE8A	0	0	0	0	hsa_circ_0036621	http://www.circbase.org/cgi-bin/singlerecord.cgi?id=hsa_circ_0036621
hsa_circ:chr15:85657104-85658718	PDE8A	0	0	0	0	hsa_circ_0003856	http://www.circbase.org/cgi-bin/singlerecord.cgi?id=hsa_circ_0003856
hsa_circ:chr15:90335391-90350037	ANPEP	0	0	0	0	NA	NA
hsa_circ:chr15:90966960-90967104	IQGAP1	0	0	0	0	NA	NA
hsa_circ:chr15:90969342-90977027	IQGAP1	0	0	0	0	hsa_circ_0036792	http://www.circbase.org/cgi-bin/singlerecord.cgi?id=hsa_circ_0036792
hsa_circ:chr15:93540187-93541851	CHD2	0	0	0	0	hsa_circ_0000655	http://www.circbase.org/cgi-bin/singlerecord.cgi?id=hsa_circ_0000655
hsa_circ:chr15:93543742-93552553	CHD2	0	0	0	0	hsa_circ_0037000	http://www.circbase.org/cgi-bin/singlerecord.cgi?id=hsa_circ_0037000
hsa_circ:chr15:96508652-96509100	NONE	0	0	0	0	NA	NA
hsa_circ:chr15:99250791-99251336	IGF1R	0	0	0	0	hsa_circ_0005035	http://www.circbase.org/cgi-bin/singlerecord.cgi?id=hsa_circ_0005035
hsa_circ:chr16:11114050-11146581	CLEC16A	0	0	0	0	NA	NA
hsa_circ:chr16:11114050-11220003	CLEC16A	0	0	0	0	hsa_circ_0007846	http://www.circbase.org/cgi-bin/singlerecord.cgi?id=hsa_circ_0007846
hsa_circ:chr16:12293458-12294482	SNX29	0	0	0	0	NA	NA
hsa_circ:chr16:12932132-12932299	NONE	0	0	0	0	NA	NA
hsa_circ:chr16:16200595-16205439	ABCC1	0	0	0	0	hsa_circ_0008255	http://www.circbase.org/cgi-bin/singlerecord.cgi?id=hsa_circ_0008255
hsa_circ:chr16:16205232-16205439	ABCC1	0	0	0	0	hsa_circ_0038138	http://www.circbase.org/cgi-bin/singlerecord.cgi?id=hsa_circ_0038138
hsa_circ:chr16:1675974-1691188	CRAMP1,ENSG00000226890.1	0	0	0	0	hsa_circ_0003592	http://www.circbase.org/cgi-bin/singlerecord.cgi?id=hsa_circ_0003592
hsa_circ:chr16:18809247-18810156	ARL6IP1	0	0	0	0	hsa_circ_0004833	http://www.circbase.org/cgi-bin/singlerecord.cgi?id=hsa_circ_0004833
hsa_circ:chr16:20922505-20927036	LYRM1	0	0	0	0	NA	NA
hsa_circ:chr16:2106197-2108874	TSC2	0	0	0	0	hsa_circ_0037409	http://www.circbase.org/cgi-bin/singlerecord.cgi?id=hsa_circ_0037409
hsa_circ:chr16:23936687-23936825	PRKCB	0	0	0	0	NA	NA
hsa_circ:chr16:242926-249237	LUC7L	0	0	0	0	NA	NA
hsa_circ:chr16:25151492-25162936	LCMT1	0	0	0	0	NA	NA
hsa_circ:chr16:27351507-27356341	IL4R	0	0	0	0	NA	NA
hsa_circ:chr16:29845054-29845387	MVP	0	0	0	0	hsa_circ_0000688	http://www.circbase.org/cgi-bin/singlerecord.cgi?id=hsa_circ_0000688
hsa_circ:chr16:30675536-30677862	FBRS	0	3.96	0	0	hsa_circ_0005806	http://www.circbase.org/cgi-bin/singlerecord.cgi?id=hsa_circ_0005806
hsa_circ:chr16:30740287-30740893	SRCAP	0	0	0	0	hsa_circ_0006127	http://www.circbase.org/cgi-bin/singlerecord.cgi?id=hsa_circ_0006127
hsa_circ:chr16:31102096-31102663	VKORC1	0	0	0	0	hsa_circ_0006719	http://www.circbase.org/cgi-bin/singlerecord.cgi?id=hsa_circ_0006719
hsa_circ:chr16:31733947-31734674	ZNF720	0	0	0	0	hsa_circ_0007059	http://www.circbase.org/cgi-bin/singlerecord.cgi?id=hsa_circ_0007059
hsa_circ:chr16:33963881-33964053	NONE	0	0	0	0	NA	NA
hsa_circ:chr16:3900298-3901010	CREBBP	0	1.48	0	0	hsa_circ_0007637	http://www.circbase.org/cgi-bin/singlerecord.cgi?id=hsa_circ_0007637
hsa_circ:chr16:4311780-4312702	TFAP4	0	0	0	0	hsa_circ_0002439	http://www.circbase.org/cgi-bin/singlerecord.cgi?id=hsa_circ_0002439
hsa_circ:chr16:4382216-4383520	GLIS2	0	0	0	0	hsa_circ_0005692	http://www.circbase.org/cgi-bin/singlerecord.cgi?id=hsa_circ_0005692
hsa_circ:chr16:4437987-4455568	CORO7,CORO7-PAM16	0	0	0	0	NA	NA
hsa_circ:chr16:4519414-4520386	NMRAL1	0	0	0	0	NA	NA
hsa_circ:chr16:47531310-47549512	PHKB	0	0	0	0	hsa_circ_0000698	http://www.circbase.org/cgi-bin/singlerecord.cgi?id=hsa_circ_0000698
hsa_circ:chr16:47531310-47581459	PHKB	0	3.96	0	0	hsa_circ_0004791	http://www.circbase.org/cgi-bin/singlerecord.cgi?id=hsa_circ_0004791
hsa_circ:chr16:48381418-48382201	LONP2	0	0	0	0	hsa_circ_0005813	http://www.circbase.org/cgi-bin/singlerecord.cgi?id=hsa_circ_0005813
hsa_circ:chr16:48964621-48965238	NONE	0	0	0	0	NA	NA
hsa_circ:chr16:53188359-53191453	CHD9	0	0	0	0	hsa_circ_0000701	http://www.circbase.org/cgi-bin/singlerecord.cgi?id=hsa_circ_0000701
hsa_circ:chr16:57701887-57702040	ADGRG3	0	0	0	0	NA	NA
hsa_circ:chr16:6722891-6724648	ENSG00000260411.2,RBFOX1	0	0	0	0	NA	NA
hsa_circ:chr16:67472971-67477046	ATP6V0D1	0	0	0	0	NA	NA
hsa_circ:chr16:68155890-68160513	ENSG00000261864.1,NFATC3	0	3.96	0	0	hsa_circ_0000711	http://www.circbase.org/cgi-bin/singlerecord.cgi?id=hsa_circ_0000711
hsa_circ:chr16:68321226-68321774	SLC7A6	0	0	0	0	hsa_circ_0002982	http://www.circbase.org/cgi-bin/singlerecord.cgi?id=hsa_circ_0002982
hsa_circ:chr16:69370408-69370615	COG8	0	0	0	0	NA	NA
hsa_circ:chr16:70502752-70503226	FUK	0	0	0	0	hsa_circ_0040231	http://www.circbase.org/cgi-bin/singlerecord.cgi?id=hsa_circ_0040231
hsa_circ:chr16:74678260-74686020	RFWD3	0	0	0	0	hsa_circ_0005971	http://www.circbase.org/cgi-bin/singlerecord.cgi?id=hsa_circ_0005971
hsa_circ:chr16:77323972-77324363	ADAMTS18,ENSG00000260922.1	0	0	0	0	NA	NA
hsa_circ:chr16:81018830-81018979	CMC2	0	0	0	0	NA	NA
hsa_circ:chr16:87400979-87401551	ENSG00000269901.1;FBXO31	0	0	0	0	NA	NA
hsa_circ:chr16:88037901-88039871	BANP	0	1.98	0	0	hsa_circ_0040816	http://www.circbase.org/cgi-bin/singlerecord.cgi?id=hsa_circ_0040816
hsa_circ:chr16:88061089-88071617	BANP	0	0	0	0	hsa_circ_0040823	http://www.circbase.org/cgi-bin/singlerecord.cgi?id=hsa_circ_0040823
hsa_circ:chr16:88675342-88677944	ZC3H18	0	0	0	0	hsa_circ_0004640	http://www.circbase.org/cgi-bin/singlerecord.cgi?id=hsa_circ_0004640
hsa_circ:chr16:8952207-8953192	CARHSP1	0	0	0	0	hsa_circ_0000669	http://www.circbase.org/cgi-bin/singlerecord.cgi?id=hsa_circ_0000669
hsa_circ:chr17:11317341-11317493	SHISA6	0	0	0	0	NA	NA
hsa_circ:chr17:1264386-1264592	YWHAE	0	4.45	0	0	NA	NA
hsa_circ:chr17:19161320-19161461	EPN2	0	0	0	0	NA	NA
hsa_circ:chr17:20107646-20109225	SPECC1	0	0	0	0	hsa_circ_0000745	http://www.circbase.org/cgi-bin/singlerecord.cgi?id=hsa_circ_0000745
hsa_circ:chr17:20910209-20914622	USP22	0	0	0	0	hsa_circ_0042458	http://www.circbase.org/cgi-bin/singlerecord.cgi?id=hsa_circ_0042458
hsa_circ:chr17:21410701-21410924	NONE	0	0	0	0	NA	NA
hsa_circ:chr17:2297337-2298748	MNT	0	0	0	0	NA	NA
hsa_circ:chr17:26414001-26414154	NLK	0	0	0	0	NA	NA
hsa_circ:chr17:26495474-26495683	NLK	0	2.47	0	0	NA	NA
hsa_circ:chr17:27778473-27778698	TAOK1	0	0	0	0	hsa_circ_0002839	http://www.circbase.org/cgi-bin/singlerecord.cgi?id=hsa_circ_0002839
hsa_circ:chr17:28808161-28837927	GOSR1	0	0	0	0	NA	NA
hsa_circ:chr17:28811232-28819771	GOSR1	0	0	0	0	hsa_circ_0007460	http://www.circbase.org/cgi-bin/singlerecord.cgi?id=hsa_circ_0007460
hsa_circ:chr17:30100690-30100835	NONE	0	0	0	0	NA	NA
hsa_circ:chr17:30114945-30115338	NONE	0	0	0	0	NA	NA
hsa_circ:chr17:35310186-35311207	AATF	0	0	0	0	hsa_circ_0004751	http://www.circbase.org/cgi-bin/singlerecord.cgi?id=hsa_circ_0004751
hsa_circ:chr17:35800606-35804870	TADA2A	0	0	0	0	hsa_circ_0043282	http://www.circbase.org/cgi-bin/singlerecord.cgi?id=hsa_circ_0043282
hsa_circ:chr17:35944756-35946657	SYNRG	0	0	0	0	NA	NA
hsa_circ:chr17:36517594-36533668	SOCS7	0	2.47	0	0	hsa_circ_0005693	http://www.circbase.org/cgi-bin/singlerecord.cgi?id=hsa_circ_0005693
hsa_circ:chr17:39823182-39823488	NONE	0	0	0	0	NA	NA
hsa_circ:chr17:40990748-40991397	PSME3	0	0	0	0	hsa_circ_0007635	http://www.circbase.org/cgi-bin/singlerecord.cgi?id=hsa_circ_0007635
hsa_circ:chr17:4186093-4200109	UBE2G1	0	3.46	0	0	hsa_circ_0003239	http://www.circbase.org/cgi-bin/singlerecord.cgi?id=hsa_circ_0003239
hsa_circ:chr17:42371837-42371991	NONE	0	0	0	0	NA	NA
hsa_circ:chr17:43197692-43198739	PLCD3	0	2.97	0	0	hsa_circ_0044158	http://www.circbase.org/cgi-bin/singlerecord.cgi?id=hsa_circ_0044158
hsa_circ:chr17:43552466-43553092	PLEKHM1	0	0	0	0	hsa_circ_0044177	http://www.circbase.org/cgi-bin/singlerecord.cgi?id=hsa_circ_0044177
hsa_circ:chr17:45206759-45249430	CDC27	0	0	0	0	NA	NA
hsa_circ:chr17:45689826-45691091	NPEPPS	0	0	0	0	NA	NA
hsa_circ:chr17:46998522-47000299	UBE2Z	0	0	0	0	NA	NA
hsa_circ:chr17:47388674-47389404	ZNF652	0	0	0	0	hsa_circ_0003258	http://www.circbase.org/cgi-bin/singlerecord.cgi?id=hsa_circ_0003258
hsa_circ:chr17:47594260-47594704	LOC100288866	0	0	0	0	NA	NA
hsa_circ:chr17:48264113-48264443	COL1A1	0	0	0	0	NA	NA
hsa_circ:chr17:48267222-48267435	COL1A1	0	0	0	0	NA	NA
hsa_circ:chr17:48814321-48824063	LUC7L3	0	0	0	0	NA	NA
hsa_circ:chr17:49296291-49302570	MBTD1	0	2.47	0	0	NA	NA
hsa_circ:chr17:49340635-49346265	UTP18	0	4.45	0	0	hsa_circ_0002789	http://www.circbase.org/cgi-bin/singlerecord.cgi?id=hsa_circ_0002789
hsa_circ:chr17:4937813-4937960	SLC52A1	0	0	0	0	NA	NA
hsa_circ:chr17:61271352-61278318	ENSG00000233635.2,TANC2	0	0	0	0	hsa_circ_0004006	http://www.circbase.org/cgi-bin/singlerecord.cgi?id=hsa_circ_0004006
hsa_circ:chr17:62567916-62602758	SMURF2	0	0	0	0	NA	NA
hsa_circ:chr17:65906993-65920705	BPTF	0	0	0	0	NA	NA
hsa_circ:chr17:65941525-65944422	BPTF	0	0	0	0	hsa_circ_0000798	http://www.circbase.org/cgi-bin/singlerecord.cgi?id=hsa_circ_0000798
hsa_circ:chr17:65941525-65972074	BPTF	0	0	0	0	hsa_circ_0000799	http://www.circbase.org/cgi-bin/singlerecord.cgi?id=hsa_circ_0000799
hsa_circ:chr17:73931713-73934313	FBF1	0	0	0	0	NA	NA
hsa_circ:chr17:73999276-73999479	CDK3,TEN1-CDK3	0	0	0	0	hsa_circ_0045751	http://www.circbase.org/cgi-bin/singlerecord.cgi?id=hsa_circ_0045751
hsa_circ:chr17:76000251-76027923	TNRC6C	0	0	0	0	hsa_circ_0008622	http://www.circbase.org/cgi-bin/singlerecord.cgi?id=hsa_circ_0008622
hsa_circ:chr17:78968381-78969558	CHMP6	0	3.96	0	0	NA	NA
hsa_circ:chr17:79244325-79244824	SLC38A10	0	2.47	0	0	NA	NA
hsa_circ:chr17:80721841-80739597	TBCD	0	0	0	0	hsa_circ_0000818	http://www.circbase.org/cgi-bin/singlerecord.cgi?id=hsa_circ_0000818
hsa_circ:chr17:9215994-9216168	STX8	0	0	0	0	NA	NA
hsa_circ:chr17:953290-953874	ABR	0	0	0	0	hsa_circ_0041184	http://www.circbase.org/cgi-bin/singlerecord.cgi?id=hsa_circ_0041184
hsa_circ:chr18:20569184-20581692	RBBP8	0	0	0	0	hsa_circ_0000837	http://www.circbase.org/cgi-bin/singlerecord.cgi?id=hsa_circ_0000837
hsa_circ:chr18:21644104-21649235	TTC39C	0	0	0	0	hsa_circ_0000839	http://www.circbase.org/cgi-bin/singlerecord.cgi?id=hsa_circ_0000839
hsa_circ:chr18:21723055-21723377	CABYR	0	3.96	0	0	hsa_circ_0008705	http://www.circbase.org/cgi-bin/singlerecord.cgi?id=hsa_circ_0008705
hsa_circ:chr18:29019559-29019712	NONE	0	0	0	0	NA	NA
hsa_circ:chr18:2937690-2938035	LPIN2	0	0	0	0	hsa_circ_0006200	http://www.circbase.org/cgi-bin/singlerecord.cgi?id=hsa_circ_0006200
hsa_circ:chr18:29691717-29693823	ENSG00000263917.1,RNF138	0	0	0	0	hsa_circ_0005729	http://www.circbase.org/cgi-bin/singlerecord.cgi?id=hsa_circ_0005729
hsa_circ:chr18:31612524-31612664	NOL4	0	0	0	0	NA	NA
hsa_circ:chr18:32902352-32907027	NONE	0	0	0	0	hsa_circ_0003785	http://www.circbase.org/cgi-bin/singlerecord.cgi?id=hsa_circ_0003785
hsa_circ:chr18:38341042-38341275	NONE	4.35	0	0	0	NA	NA
hsa_circ:chr18:42529846-42533305	SETBP1	0	0	0	0	NA	NA
hsa_circ:chr18:43577715-43585497	PSTPIP2	0	0	0	0	NA	NA
hsa_circ:chr18:44441660-44441864	PIAS2	0	0	0	0	NA	NA
hsa_circ:chr18:46284290-46288060	CTIF	0	3.96	0	0	hsa_circ_0003877	http://www.circbase.org/cgi-bin/singlerecord.cgi?id=hsa_circ_0003877
hsa_circ:chr18:51797730-51800460	POLI	0	4.45	0	0	hsa_circ_0007180	http://www.circbase.org/cgi-bin/singlerecord.cgi?id=hsa_circ_0007180
hsa_circ:chr18:54367022-54426184	WDR7	0	0	0	0	NA	NA
hsa_circ:chr18:54423814-54426184	WDR7	0	0	0	0	hsa_circ_0000852	http://www.circbase.org/cgi-bin/singlerecord.cgi?id=hsa_circ_0000852
hsa_circ:chr18:55398859-55399061	ATP8B1,ENSG00000267040.2,ENSG00000267787.1	0	0	0	0	hsa_circ_0008105	http://www.circbase.org/cgi-bin/singlerecord.cgi?id=hsa_circ_0008105
hsa_circ:chr18:59888270-59899660	KIAA1468	0	0	0	0	hsa_circ_0047870	http://www.circbase.org/cgi-bin/singlerecord.cgi?id=hsa_circ_0047870
hsa_circ:chr18:72834531-72834717	NONE	0	0	0	0	NA	NA
hsa_circ:chr18:745708-746027	YES1	0	0	0	0	NA	NA
hsa_circ:chr18:76914504-76967012	ATP9B	0	0	0	0	NA	NA
hsa_circ:chr18:77063604-77067234	ATP9B	0	0	0	0	hsa_circ_0048021	http://www.circbase.org/cgi-bin/singlerecord.cgi?id=hsa_circ_0048021
hsa_circ:chr18:77152230-77152504	NONE	0	0	0	0	NA	NA
hsa_circ:chr18:77455225-77457988	CTDP1	0	0	0	0	hsa_circ_0000860	http://www.circbase.org/cgi-bin/singlerecord.cgi?id=hsa_circ_0000860
hsa_circ:chr18:7926566-7955412	PTPRM	0	4.45	0	0	NA	NA
hsa_circ:chr18:9117836-9126905	ENSG00000265257.1,NDUFV2	0	0	0	0	hsa_circ_0004428	http://www.circbase.org/cgi-bin/singlerecord.cgi?id=hsa_circ_0004428
hsa_circ:chr18:9182380-9216898	ANKRD12,ENSG00000265257.1	0	0	0	0	NA	NA
hsa_circ:chr18:9195549-9221997	ANKRD12	0	0	0	0	hsa_circ_0046843	http://www.circbase.org/cgi-bin/singlerecord.cgi?id=hsa_circ_0046843
hsa_circ:chr18:9367486-9388138	TWSG1	0	0	0	0	NA	NA
hsa_circ:chr19:1032391-1032695	CNN2	0	0	0	0	hsa_circ_0004891	http://www.circbase.org/cgi-bin/singlerecord.cgi?id=hsa_circ_0004891
hsa_circ:chr19:11113705-11118699	SMARCA4	0	0	0	0	NA	NA
hsa_circ:chr19:12633263-12633403	NONE	0	0	0	0	NA	NA
hsa_circ:chr19:13039156-13039661	FARSA	0	0	0	0	hsa_circ_0000896	http://www.circbase.org/cgi-bin/singlerecord.cgi?id=hsa_circ_0000896
hsa_circ:chr19:14153265-14153601	IL27RA	0	0	0	0	NA	NA
hsa_circ:chr19:17736390-17736544	UNC13A	0	0	0	0	NA	NA
hsa_circ:chr19:17866689-17866852	FCHO1	0	0	0	0	NA	NA
hsa_circ:chr19:19618582-19618803	GATAD2A	0	0	0	0	NA	NA
hsa_circ:chr19:20975318-20982030	ZNF66	0	0	0	0	NA	NA
hsa_circ:chr19:2289150-2289471	LINGO3	0	0	0	0	NA	NA
hsa_circ:chr19:29464518-29464657	NONE	0	0	0	0	NA	NA
hsa_circ:chr19:33406243-33409245	CEP89	0	0	0	0	NA	NA
hsa_circ:chr19:33406243-33417179	CEP89	0	0	0	0	hsa_circ_0000925	http://www.circbase.org/cgi-bin/singlerecord.cgi?id=hsa_circ_0000925
hsa_circ:chr19:34922766-34929671	UBA2	0	0	0	0	hsa_circ_0004956	http://www.circbase.org/cgi-bin/singlerecord.cgi?id=hsa_circ_0004956
hsa_circ:chr19:3653288-3661999	PIP5K1C	0	0	0	0	hsa_circ_0048505	http://www.circbase.org/cgi-bin/singlerecord.cgi?id=hsa_circ_0048505
hsa_circ:chr19:3660964-3661999	PIP5K1C	0	0	0	0	hsa_circ_0000871	http://www.circbase.org/cgi-bin/singlerecord.cgi?id=hsa_circ_0000871
hsa_circ:chr19:38631824-38633350	SIPA1L3	0	0	0	0	hsa_circ_0006670	http://www.circbase.org/cgi-bin/singlerecord.cgi?id=hsa_circ_0006670
hsa_circ:chr19:41754419-41754725	AXL	0	0	0	0	hsa_circ_0002882	http://www.circbase.org/cgi-bin/singlerecord.cgi?id=hsa_circ_0002882
hsa_circ:chr19:45766371-45766625	MARK4	0	0	0	0	hsa_circ_0000940	http://www.circbase.org/cgi-bin/singlerecord.cgi?id=hsa_circ_0000940
hsa_circ:chr19:45766371-45769539	MARK4	0	0	0	0	hsa_circ_0051449	http://www.circbase.org/cgi-bin/singlerecord.cgi?id=hsa_circ_0051449
hsa_circ:chr19:46330768-46331121	SYMPK	1.45	0	0	0	NA	NA
hsa_circ:chr19:46357433-46357765	SYMPK	0	0	0	0	hsa_circ_0002105	http://www.circbase.org/cgi-bin/singlerecord.cgi?id=hsa_circ_0002105
hsa_circ:chr19:47421745-47492932	ARHGAP35	0	0	0	0	NA	NA
hsa_circ:chr19:47767860-47768203	CCDC9	0	0	0	0	hsa_circ_0000944	http://www.circbase.org/cgi-bin/singlerecord.cgi?id=hsa_circ_0000944
hsa_circ:chr19:47865733-47865950	DHX34	0	0	0	0	hsa_circ_0051680	http://www.circbase.org/cgi-bin/singlerecord.cgi?id=hsa_circ_0051680
hsa_circ:chr19:47919909-47920607	MEIS3	0	0	0	0	hsa_circ_0003449	http://www.circbase.org/cgi-bin/singlerecord.cgi?id=hsa_circ_0003449
hsa_circ:chr19:47919909-47920873	MEIS3	0	0	0	0	NA	NA
hsa_circ:chr19:48232432-48232567	EHD2,ENSG00000268746.1	0	0	0	0	NA	NA
hsa_circ:chr19:48248724-48250288	GLTSCR2	0	0	0	0	NA	NA
hsa_circ:chr19:48653020-48653467	LIG1	0	0	0	0	NA	NA
hsa_circ:chr19:48939977-48940221	GRIN2D	0	0	0	0	NA	NA
hsa_circ:chr19:49119349-49120680	RPL18	0	2.47	0	0	NA	NA
hsa_circ:chr19:49300030-49300383	BCAT2	0	0	0	0	NA	NA
hsa_circ:chr19:49472049-49474280	GYS1	0	0	0	0	NA	NA
hsa_circ:chr19:49834874-49835577	ENSG00000197813.4	0	0	0	0	NA	NA
hsa_circ:chr19:50333768-50334718	MED25	0	0	0	0	NA	NA
hsa_circ:chr19:52579297-52592255	ZNF841	0	0	0	0	hsa_circ_0008749	http://www.circbase.org/cgi-bin/singlerecord.cgi?id=hsa_circ_0008749
hsa_circ:chr19:52785364-52786666	ZNF766	3.63	0	0	0	hsa_circ_0052095	http://www.circbase.org/cgi-bin/singlerecord.cgi?id=hsa_circ_0052095
hsa_circ:chr19:52817406-52819215	ZNF480	0	0	0	0	NA	NA
hsa_circ:chr19:52920605-52920748	ZNF528	0	0	0	0	NA	NA
hsa_circ:chr19:55301635-55301853	ENSG00000215765.3	0	0	0	0	NA	NA
hsa_circ:chr19:58372744-58373938	ZNF587	0	0	0	0	NA	NA
hsa_circ:chr19:6230581-6270770	MLLT1	0	0	0	0	hsa_circ_0004594	http://www.circbase.org/cgi-bin/singlerecord.cgi?id=hsa_circ_0004594
hsa_circ:chr1:107810228-107810448	NTNG1,TRNAN-GUU	2.42	0	0	0	NA	NA
hsa_circ:chr1:108620166-108620324	TRNAN-GUU	0	0	0	0	NA	NA
hsa_circ:chr1:110116359-110116659	GNAI3	0	0	0	0	hsa_circ_0004571	http://www.circbase.org/cgi-bin/singlerecord.cgi?id=hsa_circ_0004571
hsa_circ:chr1:111690264-111717585	CEPT1	0	0	0	0	hsa_circ_0013497	http://www.circbase.org/cgi-bin/singlerecord.cgi?id=hsa_circ_0013497
hsa_circ:chr1:112555029-112555234	TRNAN-GUU	0	0	0	0	NA	NA
hsa_circ:chr1:114399004-114401195	PTPN22	0	0	0	0	NA	NA
hsa_circ:chr1:1158624-1159348	SDF4	0	0	0	0	hsa_circ_0000002	http://www.circbase.org/cgi-bin/singlerecord.cgi?id=hsa_circ_0000002
hsa_circ:chr1:117944808-117957453	MAN1A2	0	0	0	0	hsa_circ_0000117	http://www.circbase.org/cgi-bin/singlerecord.cgi?id=hsa_circ_0000117
hsa_circ:chr1:1192372-1192690	UBE2J2	0	0	0	0	hsa_circ_0008063	http://www.circbase.org/cgi-bin/singlerecord.cgi?id=hsa_circ_0008063
hsa_circ:chr1:119700960-119701100	ENSG00000231365.1,LOC101929147,TRNAN-GUU	0	0	0	0	NA	NA
hsa_circ:chr1:14104913-14109326	PRDM2	0	0	0	0	hsa_circ_0010029	http://www.circbase.org/cgi-bin/singlerecord.cgi?id=hsa_circ_0010029
hsa_circ:chr1:144994591-145021167	PDE4DIP	0	0	0	0	hsa_circ_0008390	http://www.circbase.org/cgi-bin/singlerecord.cgi?id=hsa_circ_0008390
hsa_circ:chr1:145314904-145323705	NBPF10	0	0	0	0	hsa_circ_0013872	http://www.circbase.org/cgi-bin/singlerecord.cgi?id=hsa_circ_0013872
hsa_circ:chr1:145648016-145687091	RNF115	0	4.45	0	0	NA	NA
hsa_circ:chr1:149889401-149889889	SV2A	1.21	0	0	0	NA	NA
hsa_circ:chr1:150997087-150998149	PRUNE1	0	0	0	0	hsa_circ_0006760	http://www.circbase.org/cgi-bin/singlerecord.cgi?id=hsa_circ_0006760
hsa_circ:chr1:153507244-153507707	S100A6	0	0	0	0	NA	NA
hsa_circ:chr1:155646339-155649303	YY1AP1	0	0	0	0	hsa_circ_0014606	http://www.circbase.org/cgi-bin/singlerecord.cgi?id=hsa_circ_0014606
hsa_circ:chr1:155691308-155695810	DAP3	0	0	0	0	hsa_circ_0014613	http://www.circbase.org/cgi-bin/singlerecord.cgi?id=hsa_circ_0014613
hsa_circ:chr1:155726749-155727758	GON4L	0	0	0	0	NA	NA
hsa_circ:chr1:15860732-15863309	DNAJC16	0	0	0	0	hsa_circ_0000018	http://www.circbase.org/cgi-bin/singlerecord.cgi?id=hsa_circ_0000018
hsa_circ:chr1:15970017-15978390	DDI2	0	0	0	0	hsa_circ_0010059	http://www.circbase.org/cgi-bin/singlerecord.cgi?id=hsa_circ_0010059
hsa_circ:chr1:16044388-16047883	PLEKHM2	0	0	0	0	hsa_circ_0000021	http://www.circbase.org/cgi-bin/singlerecord.cgi?id=hsa_circ_0000021
hsa_circ:chr1:162546567-162569145	UAP1	0	0	0	0	NA	NA
hsa_circ:chr1:168007609-168037701	DCAF6	0	0	0	0	hsa_circ_0015132	http://www.circbase.org/cgi-bin/singlerecord.cgi?id=hsa_circ_0015132
hsa_circ:chr1:1735858-1749314	GNB1	0	0	0	0	hsa_circ_0009353	http://www.circbase.org/cgi-bin/singlerecord.cgi?id=hsa_circ_0009353
hsa_circ:chr1:173961893-173962273	RC3H1	0	3.96	0	0	hsa_circ_0004927	http://www.circbase.org/cgi-bin/singlerecord.cgi?id=hsa_circ_0004927
hsa_circ:chr1:1747195-1770677	GNB1	0	0	0	0	hsa_circ_0008702	http://www.circbase.org/cgi-bin/singlerecord.cgi?id=hsa_circ_0008702
hsa_circ:chr1:1770629-1779475	GNB1	0	0	0	0	NA	NA
hsa_circ:chr1:179100446-179102509	ABL2	0	0	0	0	hsa_circ_0004996	http://www.circbase.org/cgi-bin/singlerecord.cgi?id=hsa_circ_0004996
hsa_circ:chr1:180366651-180399397	ACBD6	0	0	0	0	hsa_circ_0000164	http://www.circbase.org/cgi-bin/singlerecord.cgi?id=hsa_circ_0000164
hsa_circ:chr1:182463711-182464147	RGSL1	0	0	0	0	NA	NA
hsa_circ:chr1:186359843-186360923	C1orf27	0	0	0	0	hsa_circ_0007538	http://www.circbase.org/cgi-bin/singlerecord.cgi?id=hsa_circ_0007538
hsa_circ:chr1:191582611-191582756	NONE	0	0	0	0	NA	NA
hsa_circ:chr1:201591981-201598635	NONE	0	0	0	0	hsa_circ_0004333	http://www.circbase.org/cgi-bin/singlerecord.cgi?id=hsa_circ_0004333
hsa_circ:chr1:201823723-201826322	IPO9	0	0	0	0	hsa_circ_0003008	http://www.circbase.org/cgi-bin/singlerecord.cgi?id=hsa_circ_0003008
hsa_circ:chr1:203676137-203677232	ATP2B4	0	0	0	0	hsa_circ_0007167	http://www.circbase.org/cgi-bin/singlerecord.cgi?id=hsa_circ_0007167
hsa_circ:chr1:205443742-205443920	TRNAK11	0	0	0	0	NA	NA
hsa_circ:chr1:205585606-205593019	ELK4	0	1.98	0	0	hsa_circ_0000175	http://www.circbase.org/cgi-bin/singlerecord.cgi?id=hsa_circ_0000175
hsa_circ:chr1:21083659-21100103	HP1BP3	0	0	0	0	hsa_circ_0000024	http://www.circbase.org/cgi-bin/singlerecord.cgi?id=hsa_circ_0000024
hsa_circ:chr1:211092982-211094309	KCNH1	0	0	0	0	NA	NA
hsa_circ:chr1:21175908-21191755	EIF4G3	0	0	0	0	NA	NA
hsa_circ:chr1:211949705-211949857	LPGAT1	0	0	0	0	NA	NA
hsa_circ:chr1:21220010-21268823	EIF4G3	0	0	0	0	hsa_circ_0010467	http://www.circbase.org/cgi-bin/singlerecord.cgi?id=hsa_circ_0010467
hsa_circ:chr1:217405113-217405283	NONE	4.84	0	0	0	NA	NA
hsa_circ:chr1:220312482-220312861	IARS2	0	0	0	0	NA	NA
hsa_circ:chr1:226465476-226465633	LIN9	0	0	0	0	NA	NA
hsa_circ:chr1:22816373-22818026	ZBTB40	0	0	0	0	hsa_circ_0007418	http://www.circbase.org/cgi-bin/singlerecord.cgi?id=hsa_circ_0007418
hsa_circ:chr1:231752390-231753805	TSNAX-DISC1	0	0	0	0	hsa_circ_0016905	http://www.circbase.org/cgi-bin/singlerecord.cgi?id=hsa_circ_0016905
hsa_circ:chr1:23189530-23222971	EPHB2	0	0	0	0	NA	NA
hsa_circ:chr1:231954075-231954263	DISC1,DISC2,TSNAX-DISC1	0	2.97	0	0	NA	NA
hsa_circ:chr1:232596633-232607274	SIPA1L2	0	0	0	0	NA	NA
hsa_circ:chr1:233353645-233372726	PCNX2	0	0	0	0	hsa_circ_0016979	http://www.circbase.org/cgi-bin/singlerecord.cgi?id=hsa_circ_0016979
hsa_circ:chr1:23356962-23377013	KDM1A	0	0	0	0	hsa_circ_0009061	http://www.circbase.org/cgi-bin/singlerecord.cgi?id=hsa_circ_0009061
hsa_circ:chr1:23381562-23384058	KDM1A	0	0	0	0	hsa_circ_0010815	http://www.circbase.org/cgi-bin/singlerecord.cgi?id=hsa_circ_0010815
hsa_circ:chr1:23381562-23395644	KDM1A	0	0	0	0	hsa_circ_0003685	http://www.circbase.org/cgi-bin/singlerecord.cgi?id=hsa_circ_0003685
hsa_circ:chr1:240286479-240351562	FMN2	0	0	0	0	hsa_circ_0004529	http://www.circbase.org/cgi-bin/singlerecord.cgi?id=hsa_circ_0004529
hsa_circ:chr1:240748459-240748816	GREM2	1.93	0	0	0	NA	NA
hsa_circ:chr1:243675626-243736350	AKT3	0	0	0	0	hsa_circ_0002240	http://www.circbase.org/cgi-bin/singlerecord.cgi?id=hsa_circ_0002240
hsa_circ:chr1:243890425-244006584	AKT3,ENSG00000232184.1	0	0	0	0	NA	NA
hsa_circ:chr1:245180544-245246990	EFCAB2	0	0	0	0	NA	NA
hsa_circ:chr1:247318868-247323115	ZNF124	0	4.45	0	0	hsa_circ_0002922	http://www.circbase.org/cgi-bin/singlerecord.cgi?id=hsa_circ_0002922
hsa_circ:chr1:24976462-24978103	SRRM1	0	0	0	0	hsa_circ_0010914	http://www.circbase.org/cgi-bin/singlerecord.cgi?id=hsa_circ_0010914
hsa_circ:chr1:25678117-25683344	TMEM50A	0	0	0	0	hsa_circ_0010932	http://www.circbase.org/cgi-bin/singlerecord.cgi?id=hsa_circ_0010932
hsa_circ:chr1:26772807-26774151	DHDDS	0	0	0	0	hsa_circ_0000034	http://www.circbase.org/cgi-bin/singlerecord.cgi?id=hsa_circ_0000034
hsa_circ:chr1:27269151-27269556	NUDC	0	0	0	0	hsa_circ_0005087	http://www.circbase.org/cgi-bin/singlerecord.cgi?id=hsa_circ_0005087
hsa_circ:chr1:28075579-28081841	FAM76A	0	0	0	0	hsa_circ_0006585	http://www.circbase.org/cgi-bin/singlerecord.cgi?id=hsa_circ_0006585
hsa_circ:chr1:28116073-28120143	STX12	0	0	0	0	hsa_circ_0008126	http://www.circbase.org/cgi-bin/singlerecord.cgi?id=hsa_circ_0008126
hsa_circ:chr1:28785596-28793046	PHACTR4	0	0	0	0	hsa_circ_0005406	http://www.circbase.org/cgi-bin/singlerecord.cgi?id=hsa_circ_0005406
hsa_circ:chr1:29481208-29481422	SRSF4	0	0	0	0	hsa_circ_0006602	http://www.circbase.org/cgi-bin/singlerecord.cgi?id=hsa_circ_0006602
hsa_circ:chr1:30995236-30995411	TRNAN-GUU	0	0	0	0	NA	NA
hsa_circ:chr1:31465237-31468067	PUM1	0	0	0	0	hsa_circ_0000043	http://www.circbase.org/cgi-bin/singlerecord.cgi?id=hsa_circ_0000043
hsa_circ:chr1:32381496-32385259	PTP4A2	0	0	0	0	hsa_circ_0007364	http://www.circbase.org/cgi-bin/singlerecord.cgi?id=hsa_circ_0007364
hsa_circ:chr1:33097428-33100393	ZBTB8OS	0	1.48	0	0	NA	NA
hsa_circ:chr1:34575404-34575577	CSMD2,TRNAN-GUU	0	0	0	0	NA	NA
hsa_circ:chr1:35824526-35827390	ENSG00000227409.1,ZMYM4	0	4.95	0	0	hsa_circ_0011536	http://www.circbase.org/cgi-bin/singlerecord.cgi?id=hsa_circ_0011536
hsa_circ:chr1:36787687-36787904	EVA1B	0	0	0	0	NA	NA
hsa_circ:chr1:39913104-39914435	MACF1	0	0	0	0	hsa_circ_0002104	http://www.circbase.org/cgi-bin/singlerecord.cgi?id=hsa_circ_0002104
hsa_circ:chr1:40654727-40668286	RLF	0	0	0	0	hsa_circ_0006373	http://www.circbase.org/cgi-bin/singlerecord.cgi?id=hsa_circ_0006373
hsa_circ:chr1:41466701-41467926	CTPS1	0	0	0	0	hsa_circ_0011933	http://www.circbase.org/cgi-bin/singlerecord.cgi?id=hsa_circ_0011933
hsa_circ:chr1:41536267-41541123	SCMH1	0	0	0	0	hsa_circ_0000061	http://www.circbase.org/cgi-bin/singlerecord.cgi?id=hsa_circ_0000061
hsa_circ:chr1:41578955-41582682	SCMH1	0	0	0	0	hsa_circ_0004628	http://www.circbase.org/cgi-bin/singlerecord.cgi?id=hsa_circ_0004628
hsa_circ:chr1:44137176-44149475	KDM4A	0	0	0	0	hsa_circ_0003099	http://www.circbase.org/cgi-bin/singlerecord.cgi?id=hsa_circ_0003099
hsa_circ:chr1:45224611-45226739	KIF2C,TRNAN-GUU;ENSG00000225721.1	0	0	0	0	NA	NA
hsa_circ:chr1:46290105-46425149	MAST2	0	1.98	0	0	NA	NA
hsa_circ:chr1:50835457-50835614	TRNAN-GUU	0	0	0	0	NA	NA
hsa_circ:chr1:52870353-52874362	PRPF38A	0	0	0	0	NA	NA
hsa_circ:chr1:53540322-53541619	PODN	0	0	0	0	NA	NA
hsa_circ:chr1:56977648-57002784	PLPP3	0	0	0	0	hsa_circ_0009049	http://www.circbase.org/cgi-bin/singlerecord.cgi?id=hsa_circ_0009049
hsa_circ:chr1:59133519-59155921	MYSM1	0	0	0	0	NA	NA
hsa_circ:chr1:59147457-59150923	MYSM1	0	0	0	0	hsa_circ_0012742	http://www.circbase.org/cgi-bin/singlerecord.cgi?id=hsa_circ_0012742
hsa_circ:chr1:59805630-59844509	FGGY	0	0	0	0	hsa_circ_0006633	http://www.circbase.org/cgi-bin/singlerecord.cgi?id=hsa_circ_0006633
hsa_circ:chr1:63944435-63974241	ITGB3BP	0	0	0	0	hsa_circ_0004586	http://www.circbase.org/cgi-bin/singlerecord.cgi?id=hsa_circ_0004586
hsa_circ:chr1:67356837-67371058	WDR78	0	0	0	0	hsa_circ_0006677	http://www.circbase.org/cgi-bin/singlerecord.cgi?id=hsa_circ_0006677
hsa_circ:chr1:67423742-67428843	MIER1	0	0	0	0	NA	NA
hsa_circ:chr1:7424287-7424452	CAMTA1	0	0	0	0	NA	NA
hsa_circ:chr1:74425590-74425925	TRNAN-GUU	0	0	0	0	NA	NA
hsa_circ:chr1:78107069-78107340	ZZZ3	0	0	0	0	hsa_circ_0002717	http://www.circbase.org/cgi-bin/singlerecord.cgi?id=hsa_circ_0002717
hsa_circ:chr1:7837220-7838229	VAMP3	0	0	0	0	hsa_circ_0006354	http://www.circbase.org/cgi-bin/singlerecord.cgi?id=hsa_circ_0006354
hsa_circ:chr1:85028940-85031695	CTBS	0	0	0	0	NA	NA
hsa_circ:chr1:8555123-8617596	RERE	0	0	0	0	NA	NA
hsa_circ:chr1:85767397-85767625	ENSG00000223653.1,TRNAN-GUU	0	0	0	0	NA	NA
hsa_circ:chr1:88940895-88943737	TRNAN-GUU	0	0	0	0	NA	NA
hsa_circ:chr1:90178380-90178948	LRRC8C	3.14	0	0	0	NA	NA
hsa_circ:chr1:93301747-93303190	RPL5	0	0	0	0	hsa_circ_0003069	http://www.circbase.org/cgi-bin/singlerecord.cgi?id=hsa_circ_0003069
hsa_circ:chr1:93790192-93791452	CCDC18-AS1,ENSG00000223745.3	0	0	0	0	hsa_circ_0013204	http://www.circbase.org/cgi-bin/singlerecord.cgi?id=hsa_circ_0013204
hsa_circ:chr20:13755899-13763455	ESF1	0	0	0	0	NA	NA
hsa_circ:chr20:17936009-17937681	SNX5	0	0	0	0	hsa_circ_0004816	http://www.circbase.org/cgi-bin/singlerecord.cgi?id=hsa_circ_0004816
hsa_circ:chr20:24063332-24063566	NONE	0	0	0	0	NA	NA
hsa_circ:chr20:25204088-25204290	ENTPD6	0	0	0	0	NA	NA
hsa_circ:chr20:25287469-25297714	ABHD12	0	0	0	0	NA	NA
hsa_circ:chr20:2903853-2905631	PTPRA	0	0	0	0	NA	NA
hsa_circ:chr20:2944918-2945848	PTPRA	0	0	0	0	hsa_circ_0006117	http://www.circbase.org/cgi-bin/singlerecord.cgi?id=hsa_circ_0006117
hsa_circ:chr20:2967411-2969120	PTPRA	0	0	0	0	hsa_circ_0001127	http://www.circbase.org/cgi-bin/singlerecord.cgi?id=hsa_circ_0001127
hsa_circ:chr20:30954187-30956926	ASXL1	0	0	0	0	hsa_circ_0001136	http://www.circbase.org/cgi-bin/singlerecord.cgi?id=hsa_circ_0001136
hsa_circ:chr20:31383215-31385105	DNMT3B	0	0	0	0	hsa_circ_0059805	http://www.circbase.org/cgi-bin/singlerecord.cgi?id=hsa_circ_0059805
hsa_circ:chr20:31954665-31958435	CDK5RAP1	0	0	0	0	hsa_circ_0006917	http://www.circbase.org/cgi-bin/singlerecord.cgi?id=hsa_circ_0006917
hsa_circ:chr20:32207323-32211102	CBFA2T2	0	0	0	0	hsa_circ_0003426	http://www.circbase.org/cgi-bin/singlerecord.cgi?id=hsa_circ_0003426
hsa_circ:chr20:3274785-3275275	C20orf194	0	0	0	0	hsa_circ_0002619	http://www.circbase.org/cgi-bin/singlerecord.cgi?id=hsa_circ_0002619
hsa_circ:chr20:33734264-33734455	EDEM2	0	0	0	0	NA	NA
hsa_circ:chr20:33954360-33971936	UQCC1	0	1.98	0	0	hsa_circ_0004994	http://www.circbase.org/cgi-bin/singlerecord.cgi?id=hsa_circ_0004994
hsa_circ:chr20:34243079-34246904	CPNE1,RBM12	0	0	0	0	NA	NA
hsa_circ:chr20:34304662-34313077	RBM39	0	3.96	0	0	hsa_circ_0001147	http://www.circbase.org/cgi-bin/singlerecord.cgi?id=hsa_circ_0001147
hsa_circ:chr20:34309662-34313077	RBM39	0	0	0	0	hsa_circ_0001148	http://www.circbase.org/cgi-bin/singlerecord.cgi?id=hsa_circ_0001148
hsa_circ:chr20:34430495-34459751	PHF20	0	0	0	0	hsa_circ_0060150	http://www.circbase.org/cgi-bin/singlerecord.cgi?id=hsa_circ_0060150
hsa_circ:chr20:34548579-34548770	NONE	0	0	0	0	NA	NA
hsa_circ:chr20:35689506-35693876	RBL1	0	0	0	0	hsa_circ_0060237	http://www.circbase.org/cgi-bin/singlerecord.cgi?id=hsa_circ_0060237
hsa_circ:chr20:3764752-3765008	CENPB	0	0	0	0	NA	NA
hsa_circ:chr20:39896103-39897723	ZHX3	0	0	0	0	hsa_circ_0006192	http://www.circbase.org/cgi-bin/singlerecord.cgi?id=hsa_circ_0006192
hsa_circ:chr20:40141485-40143591	CHD6	0	0	0	0	hsa_circ_0060420	http://www.circbase.org/cgi-bin/singlerecord.cgi?id=hsa_circ_0060420
hsa_circ:chr20:43600719-43615937	STK4	0	1.98	0	0	hsa_circ_0060521	http://www.circbase.org/cgi-bin/singlerecord.cgi?id=hsa_circ_0060521
hsa_circ:chr20:47752370-47782822	STAU1	0	0	0	0	hsa_circ_0004648	http://www.circbase.org/cgi-bin/singlerecord.cgi?id=hsa_circ_0004648
hsa_circ:chr20:52192266-52193819	ZNF217	0	0	0	0	hsa_circ_0060916	http://www.circbase.org/cgi-bin/singlerecord.cgi?id=hsa_circ_0060916
hsa_circ:chr20:56918774-56934791	RAB22A	0	0	0	0	NA	NA
hsa_circ:chr20:57014001-57016139	VAPB	0	0	0	0	hsa_circ_0001173	http://www.circbase.org/cgi-bin/singlerecord.cgi?id=hsa_circ_0001173
hsa_circ:chr20:60714131-60716000	PSMA7	0	0	0	0	hsa_circ_0003456	http://www.circbase.org/cgi-bin/singlerecord.cgi?id=hsa_circ_0003456
hsa_circ:chr20:60861639-60864386	OSBPL2	0	0	0	0	hsa_circ_0061052	http://www.circbase.org/cgi-bin/singlerecord.cgi?id=hsa_circ_0061052
hsa_circ:chr20:61517192-61517368	DIDO1	0	0	0	0	NA	NA
hsa_circ:chr20:8864696-8864983	PLCB1	0	0	0	0	NA	NA
hsa_circ:chr20:9076934-9198099	PLCB4	0	0	0	0	NA	NA
hsa_circ:chr20:9417649-9424890	PLCB4	0	0	0	0	NA	NA
hsa_circ:chr21:17135210-17138460	USP25	0	2.47	0	0	hsa_circ_0001178	http://www.circbase.org/cgi-bin/singlerecord.cgi?id=hsa_circ_0001178
hsa_circ:chr21:27326904-27328039	APP	0	0	0	0	NA	NA
hsa_circ:chr21:29193657-29193821	NONE	3.14	0	0	0	NA	NA
hsa_circ:chr21:30693542-30702014	BACH1	0	0	0	0	hsa_circ_0001181	http://www.circbase.org/cgi-bin/singlerecord.cgi?id=hsa_circ_0001181
hsa_circ:chr21:34799191-34805178	IFNGR2	0	0	0	0	hsa_circ_0008725	http://www.circbase.org/cgi-bin/singlerecord.cgi?id=hsa_circ_0008725
hsa_circ:chr21:37181757-37201651	NONE	0	0	0	0	NA	NA
hsa_circ:chr21:38530433-38555215	TTC3	0	0	0	0	NA	NA
hsa_circ:chr21:40619627-40630598	BRWD1	0	0	0	0	hsa_circ_0008452	http://www.circbase.org/cgi-bin/singlerecord.cgi?id=hsa_circ_0008452
hsa_circ:chr21:42598193-42629253	BACE2	0	0	0	0	hsa_circ_0061774	http://www.circbase.org/cgi-bin/singlerecord.cgi?id=hsa_circ_0061774
hsa_circ:chr21:45194087-45196217	CSTB	0	0	0	0	NA	NA
hsa_circ:chr21:45499445-45518415	TRAPPC10	0	0	0	0	NA	NA
hsa_circ:chr21:46275125-46281186	PTTG1IP	0	0	0	0	hsa_circ_0001200	http://www.circbase.org/cgi-bin/singlerecord.cgi?id=hsa_circ_0001200
hsa_circ:chr21:46538479-46554747	ADARB1	0	0	0	0	hsa_circ_0061997	http://www.circbase.org/cgi-bin/singlerecord.cgi?id=hsa_circ_0061997
hsa_circ:chr21:46604838-46624651	ADARB1	0	0	0	0	hsa_circ_0062011	http://www.circbase.org/cgi-bin/singlerecord.cgi?id=hsa_circ_0062011
hsa_circ:chr21:47421190-47423902	COL6A1	0	4.45	0	0	NA	NA
hsa_circ:chr21:47768926-47769734	PCNT	0	0	0	0	hsa_circ_0002903	http://www.circbase.org/cgi-bin/singlerecord.cgi?id=hsa_circ_0002903
hsa_circ:chr21:9827004-9827142	NONE	0	0	0	0	NA	NA
hsa_circ:chr21:9827091-9827254	NONE	0	0	0	0	NA	NA
hsa_circ:chr22:18255468-18255750	BID	0	0	0	0	NA	NA
hsa_circ:chr22:19442272-19444441	ENSG00000273212.1,UFD1L	0	0	0	0	NA	NA
hsa_circ:chr22:19951784-19956325	COMT	0	0	0	0	NA	NA
hsa_circ:chr22:19959760-19961097	ARVCF	0	0	0	0	NA	NA
hsa_circ:chr22:22160139-22162135	MAPK1	0	0	0	0	hsa_circ_0008870	http://www.circbase.org/cgi-bin/singlerecord.cgi?id=hsa_circ_0008870
hsa_circ:chr22:22274689-22274852	PPM1F	0	0	0	0	NA	NA
hsa_circ:chr22:24698163-24765288	SPECC1L,SPECC1L-ADORA2A	0	4.95	0	0	hsa_circ_0062603	http://www.circbase.org/cgi-bin/singlerecord.cgi?id=hsa_circ_0062603
hsa_circ:chr22:25374077-25374251	NONE	0	0	0	0	NA	NA
hsa_circ:chr22:28269726-28310335	PITPNB	0	0	0	0	hsa_circ_0004441	http://www.circbase.org/cgi-bin/singlerecord.cgi?id=hsa_circ_0004441
hsa_circ:chr22:29470188-29472484	KREMEN1	0	0	0	0	NA	NA
hsa_circ:chr22:30211995-30228331	ASCC2	0	2.47	0	0	hsa_circ_0062800	http://www.circbase.org/cgi-bin/singlerecord.cgi?id=hsa_circ_0062800
hsa_circ:chr22:32781466-32781618	ENSG00000241954.1	0	0	0	0	NA	NA
hsa_circ:chr22:35840156-35840304	NONE	0	0	0	0	NA	NA
hsa_circ:chr22:36288369-36288764	RBFOX2	0	0	0	0	NA	NA
hsa_circ:chr22:38208894-38209616	GCAT	0	0	0	0	hsa_circ_0007513	http://www.circbase.org/cgi-bin/singlerecord.cgi?id=hsa_circ_0007513
hsa_circ:chr22:38894090-38894578	DDX17	0	0	0	0	hsa_circ_0063329	http://www.circbase.org/cgi-bin/singlerecord.cgi?id=hsa_circ_0063329
hsa_circ:chr22:39799833-39800137	TAB1	0	0	0	0	NA	NA
hsa_circ:chr22:40825610-40831558	MKL1	0	0	0	0	hsa_circ_0063452	http://www.circbase.org/cgi-bin/singlerecord.cgi?id=hsa_circ_0063452
hsa_circ:chr22:42912017-42973104	RRP7A;RRP7BP	4.35	0	0	0	hsa_circ_0001242	http://www.circbase.org/cgi-bin/singlerecord.cgi?id=hsa_circ_0001242
hsa_circ:chr22:43199441-43199697	ARFGAP3	0	0	0	0	NA	NA
hsa_circ:chr22:45927145-45929778	FBLN1	0	0	0	0	NA	NA
hsa_circ:chr22:45970391-45972988	FBLN1	0	0	0	0	hsa_circ_0002878	http://www.circbase.org/cgi-bin/singlerecord.cgi?id=hsa_circ_0002878
hsa_circ:chr22:46085592-46136418	ATXN10	0	0	0	0	hsa_circ_0008199	http://www.circbase.org/cgi-bin/singlerecord.cgi?id=hsa_circ_0008199
hsa_circ:chr22:46096162-46136418	ATXN10	0	0	0	0	hsa_circ_0001246	http://www.circbase.org/cgi-bin/singlerecord.cgi?id=hsa_circ_0001246
hsa_circ:chr22:46125305-46136418	ATXN10	0	0	0	0	hsa_circ_0001247	http://www.circbase.org/cgi-bin/singlerecord.cgi?id=hsa_circ_0001247
hsa_circ:chr22:47274549-47290742	TBC1D22A	0	0	0	0	hsa_circ_0003343	http://www.circbase.org/cgi-bin/singlerecord.cgi?id=hsa_circ_0003343
hsa_circ:chr2:100011182-100013264	EIF5B	0	0	0	0	NA	NA
hsa_circ:chr2:100078958-100081447	REV1	0	0	0	0	hsa_circ_0001053	http://www.circbase.org/cgi-bin/singlerecord.cgi?id=hsa_circ_0001053
hsa_circ:chr2:102460756-102472600	MAP4K4	0	0	0	0	NA	NA
hsa_circ:chr2:110037045-110040161	SH3RF3	0	0	0	0	NA	NA
hsa_circ:chr2:113057426-113057606	ZC3H6	0	0	0	0	hsa_circ_0001062	http://www.circbase.org/cgi-bin/singlerecord.cgi?id=hsa_circ_0001062
hsa_circ:chr2:11426665-11428575	ROCK2	0	0	0	0	hsa_circ_0007494	http://www.circbase.org/cgi-bin/singlerecord.cgi?id=hsa_circ_0007494
hsa_circ:chr2:114674461-114691963	ACTR3	0	0	0	0	hsa_circ_0004038	http://www.circbase.org/cgi-bin/singlerecord.cgi?id=hsa_circ_0004038
hsa_circ:chr2:118701600-118705111	CCDC93	0	0	0	0	NA	NA
hsa_circ:chr2:120885264-120932576	ENSG00000224789.1,EPB41L5	0	0	0	0	hsa_circ_0006834	http://www.circbase.org/cgi-bin/singlerecord.cgi?id=hsa_circ_0006834
hsa_circ:chr2:121036191-121047333	RALB	0	0	0	0	NA	NA
hsa_circ:chr2:122260743-122287901	CLASP1	0	0	0	0	hsa_circ_0002374	http://www.circbase.org/cgi-bin/singlerecord.cgi?id=hsa_circ_0002374
hsa_circ:chr2:122926649-122926816	NONE	0	0	0	0	NA	NA
hsa_circ:chr2:127430396-127430534	GYPC	0	1.98	0	0	NA	NA
hsa_circ:chr2:128467948-128468088	WDR33	4.11	0	0	0	NA	NA
hsa_circ:chr2:129182180-129182396	NONE	4.35	0	0	0	NA	NA
hsa_circ:chr2:129280541-129280681	NONE	0	0	0	0	NA	NA
hsa_circ:chr2:130060158-130060305	NONE	0	0	0	0	NA	NA
hsa_circ:chr2:132515749-132516110	C2orf27A	0	0	0	0	NA	NA
hsa_circ:chr2:133012547-133012794	ANKRD30BL	0	0	0	0	NA	NA
hsa_circ:chr2:135010666-135028121	NONE;MGAT5	0	0	0	0	hsa_circ_0002480	http://www.circbase.org/cgi-bin/singlerecord.cgi?id=hsa_circ_0002480
hsa_circ:chr2:135075100-135076310	MGAT5	0	0	0	0	hsa_circ_0008155	http://www.circbase.org/cgi-bin/singlerecord.cgi?id=hsa_circ_0008155
hsa_circ:chr2:136232510-136232646	ZRANB3	0	0	0	0	NA	NA
hsa_circ:chr2:136546243-136546500	LCT	1.69	0	0	0	NA	NA
hsa_circ:chr2:144564056-144564195	ENSG00000236356.1	0	0	0	0	NA	NA
hsa_circ:chr2:148653870-148657467	ACVR2A	0	0	0	0	hsa_circ_0001073	http://www.circbase.org/cgi-bin/singlerecord.cgi?id=hsa_circ_0001073
hsa_circ:chr2:148657313-148676161	ACVR2A	0	0	0	0	NA	NA
hsa_circ:chr2:152522525-152522687	NEB	0	0	0	0	NA	NA
hsa_circ:chr2:154347260-154347408	ENSG00000227400.2	0	0	0	0	NA	NA
hsa_circ:chr2:15601325-15651474	NBAS	0	0	0	0	hsa_circ_0052767	http://www.circbase.org/cgi-bin/singlerecord.cgi?id=hsa_circ_0052767
hsa_circ:chr2:15691617-15698758	NBAS	0	0	0	0	hsa_circ_0003287	http://www.circbase.org/cgi-bin/singlerecord.cgi?id=hsa_circ_0003287
hsa_circ:chr2:158617392-158637112	ACVR1	0	0	0	0	NA	NA
hsa_circ:chr2:160837999-160838160	PLA2R1	0	0	0	0	NA	NA
hsa_circ:chr2:165304330-165304504	NONE	0	0	0	0	NA	NA
hsa_circ:chr2:170663295-170665412	SSB	0	0	0	0	NA	NA
hsa_circ:chr2:1721593-1722500	PXDN	0	0	0	0	NA	NA
hsa_circ:chr2:174783321-174820960	SP3	0	0	0	0	hsa_circ_0057128	http://www.circbase.org/cgi-bin/singlerecord.cgi?id=hsa_circ_0057128
hsa_circ:chr2:174819601-174820960	SP3	0	0	0	0	hsa_circ_0002642	http://www.circbase.org/cgi-bin/singlerecord.cgi?id=hsa_circ_0002642
hsa_circ:chr2:179436027-179448375	TTN,TTN-AS1	0	0	0	0	NA	NA
hsa_circ:chr2:182787110-182794348	SSFA2	0	2.47	0	0	NA	NA
hsa_circ:chr2:186946057-186964557	ENSG00000237877.2,LINC01473;NONE	0	3.96	0	0	NA	NA
hsa_circ:chr2:190593386-190609514	ANKAR	0	0	0	0	hsa_circ_0005644	http://www.circbase.org/cgi-bin/singlerecord.cgi?id=hsa_circ_0005644
hsa_circ:chr2:190603291-190609514	ANKAR	0	3.96	0	0	NA	NA
hsa_circ:chr2:190656516-190682906	PMS1	0	0	0	0	hsa_circ_0001083	http://www.circbase.org/cgi-bin/singlerecord.cgi?id=hsa_circ_0001083
hsa_circ:chr2:191523884-191537878	NAB1	0	0	0	0	hsa_circ_0002024	http://www.circbase.org/cgi-bin/singlerecord.cgi?id=hsa_circ_0002024
hsa_circ:chr2:191765290-191789319	GLS	0	0	0	0	hsa_circ_0001085	http://www.circbase.org/cgi-bin/singlerecord.cgi?id=hsa_circ_0001085
hsa_circ:chr2:191765290-191807234	GLS	0	0	0	0	NA	NA
hsa_circ:chr2:192225357-192235018	MYO1B	3.63	0	0	0	NA	NA
hsa_circ:chr2:196544756-196548630	SLC39A10	0	2.97	0	0	hsa_circ_0057551	http://www.circbase.org/cgi-bin/singlerecord.cgi?id=hsa_circ_0057551
hsa_circ:chr2:200173483-200298237	SATB2	0	0	0	0	hsa_circ_0007422	http://www.circbase.org/cgi-bin/singlerecord.cgi?id=hsa_circ_0007422
hsa_circ:chr2:200213424-200298237	SATB2	0	0	0	0	hsa_circ_0008928	http://www.circbase.org/cgi-bin/singlerecord.cgi?id=hsa_circ_0008928
hsa_circ:chr2:202010101-202014558	CFLAR	0	0	0	0	hsa_circ_0001092	http://www.circbase.org/cgi-bin/singlerecord.cgi?id=hsa_circ_0001092
hsa_circ:chr2:202503712-202505647	TMEM237	0	0	0	0	NA	NA
hsa_circ:chr2:203329532-203332412	BMPR2	0	0	0	0	hsa_circ_0003218	http://www.circbase.org/cgi-bin/singlerecord.cgi?id=hsa_circ_0003218
hsa_circ:chr2:203974873-203992660	NBEAL1	0	0	0	0	NA	NA
hsa_circ:chr2:204058518-204064170	NBEAL1	0	4.45	0	0	NA	NA
hsa_circ:chr2:204354307-204362118	RAPH1	0	0	0	0	NA	NA
hsa_circ:chr2:20526022-20527139	PUM2	0	4.95	0	0	hsa_circ_0004011	http://www.circbase.org/cgi-bin/singlerecord.cgi?id=hsa_circ_0004011
hsa_circ:chr2:206023446-206050587	PARD3B	0	0	0	0	hsa_circ_0057890	http://www.circbase.org/cgi-bin/singlerecord.cgi?id=hsa_circ_0057890
hsa_circ:chr2:206023446-206058044	PARD3B	0	0	0	0	hsa_circ_0008172	http://www.circbase.org/cgi-bin/singlerecord.cgi?id=hsa_circ_0008172
hsa_circ:chr2:206036935-206058044	PARD3B	0	1.98	0	0	hsa_circ_0008505	http://www.circbase.org/cgi-bin/singlerecord.cgi?id=hsa_circ_0008505
hsa_circ:chr2:206959646-206960515	NONE	0	0	0	0	hsa_circ_0008245	http://www.circbase.org/cgi-bin/singlerecord.cgi?id=hsa_circ_0008245
hsa_circ:chr2:206992521-207017234	NDUFS1	0	0	0	0	NA	NA
hsa_circ:chr2:207025606-207025856	EEF1B2	0	0	0	0	NA	NA
hsa_circ:chr2:207065119-207065259	GPR1	0	0	0	0	NA	NA
hsa_circ:chr2:207953182-207978914	KLF7	0	0	0	0	NA	NA
hsa_circ:chr2:207988498-207989128	KLF7	0	3.46	0	0	NA	NA
hsa_circ:chr2:210940276-211019335	KANSL1L	0	0	0	0	NA	NA
hsa_circ:chr2:213886717-213921823	IKZF2	0	0	0	0	NA	NA
hsa_circ:chr2:215609791-215661841	BARD1	0	0	0	0	hsa_circ_0003963	http://www.circbase.org/cgi-bin/singlerecord.cgi?id=hsa_circ_0003963
hsa_circ:chr2:215657021-215661841	BARD1	0	0	0	0	hsa_circ_0003484	http://www.circbase.org/cgi-bin/singlerecord.cgi?id=hsa_circ_0003484
hsa_circ:chr2:216238045-216256537	FN1	0	0	0	0	hsa_circ_0058092	http://www.circbase.org/cgi-bin/singlerecord.cgi?id=hsa_circ_0058092
hsa_circ:chr2:216274381-216298090	FN1	0	0	0	0	NA	NA
hsa_circ:chr2:216288890-216300647	FN1	0	0	0	0	NA	NA
hsa_circ:chr2:216289942-216300647	FN1	0	0	0	0	NA	NA
hsa_circ:chr2:217363993-217364738	RPL37A	0	0	0	0	NA	NA
hsa_circ:chr2:224862832-224866639	SERPINE2	0	3.96	0	0	hsa_circ_0001103	http://www.circbase.org/cgi-bin/singlerecord.cgi?id=hsa_circ_0001103
hsa_circ:chr2:227729320-227732034	RHBDD1	0	0	0	0	hsa_circ_0058493	http://www.circbase.org/cgi-bin/singlerecord.cgi?id=hsa_circ_0058493
hsa_circ:chr2:227729320-227779067	RHBDD1	0	0	0	0	hsa_circ_0058495	http://www.circbase.org/cgi-bin/singlerecord.cgi?id=hsa_circ_0058495
hsa_circ:chr2:227988170-227988322	COL4A4	0	0	0	0	NA	NA
hsa_circ:chr2:232326675-232327930	NCL	0	0	0	0	NA	NA
hsa_circ:chr2:234288631-234288776	DGKD,ENSG00000243637.1	0	0	0	0	NA	NA
hsa_circ:chr2:235941011-235941156	SH3BP4	0	0	0	0	NA	NA
hsa_circ:chr2:237039699-237039967	AGAP1	0	2.47	0	0	NA	NA
hsa_circ:chr2:238280952-238283226	COL6A3	0	0	0	0	NA	NA
hsa_circ:chr2:239257405-239258049	TRAF3IP1	0	3.96	0	0	NA	NA
hsa_circ:chr2:242282407-242283312	2020-09-02	0	0	0	0	hsa_circ_0059060	http://www.circbase.org/cgi-bin/singlerecord.cgi?id=hsa_circ_0059060
hsa_circ:chr2:242346952-242350545	FARP2	0	0	0	0	hsa_circ_0006553	http://www.circbase.org/cgi-bin/singlerecord.cgi?id=hsa_circ_0006553
hsa_circ:chr2:24357989-24362320	FAM228B	0	0	0	0	hsa_circ_0007270	http://www.circbase.org/cgi-bin/singlerecord.cgi?id=hsa_circ_0007270
hsa_circ:chr2:24357989-24369956	FAM228B	0	2.97	0	0	hsa_circ_0000982	http://www.circbase.org/cgi-bin/singlerecord.cgi?id=hsa_circ_0000982
hsa_circ:chr2:24920527-24933980	NCOA1	0	0	0	0	NA	NA
hsa_circ:chr2:24962301-24985645	NCOA1	0	0	0	0	NA	NA
hsa_circ:chr2:26587170-26596497	SELENOI	0	0	0	0	hsa_circ_0005029	http://www.circbase.org/cgi-bin/singlerecord.cgi?id=hsa_circ_0005029
hsa_circ:chr2:27693795-27695229	IFT172	0	0	0	0	NA	NA
hsa_circ:chr2:36623757-36669878	CRIM1	0	0	0	0	hsa_circ_0002346	http://www.circbase.org/cgi-bin/singlerecord.cgi?id=hsa_circ_0002346
hsa_circ:chr2:36623757-36749456	CRIM1	0	0	0	0	hsa_circ_0005442	http://www.circbase.org/cgi-bin/singlerecord.cgi?id=hsa_circ_0005442
hsa_circ:chr2:36668401-36669878	CRIM1	0	2.97	0	0	hsa_circ_0007386	http://www.circbase.org/cgi-bin/singlerecord.cgi?id=hsa_circ_0007386
hsa_circ:chr2:43452699-43452864	ZFP36L2	1.21	0	0	0	NA	NA
hsa_circ:chr2:44593943-44594104	CAMKMT	0	0	0	0	NA	NA
hsa_circ:chr2:46620581-46621313	ENSG00000228100.1	0	0	0	0	NA	NA
hsa_circ:chr2:54753509-54826380	SPTBN1	4.35	0	0	0	NA	NA
hsa_circ:chr2:55277223-55277427	RTN4	0	0	0	0	NA	NA
hsa_circ:chr2:57459915-57460402	NONE	0	0	0	0	NA	NA
hsa_circ:chr2:61456683-61459667	USP34	0	0	0	0	hsa_circ_0006110	http://www.circbase.org/cgi-bin/singlerecord.cgi?id=hsa_circ_0006110
hsa_circ:chr2:61505300-61508377	USP34	0	0	0	0	hsa_circ_0007493	http://www.circbase.org/cgi-bin/singlerecord.cgi?id=hsa_circ_0007493
hsa_circ:chr2:61726848-61729445	XPO1	0	1.98	0	0	NA	NA
hsa_circ:chr2:61749746-61761038	XPO1	0	0	0	0	hsa_circ_0001017	http://www.circbase.org/cgi-bin/singlerecord.cgi?id=hsa_circ_0001017
hsa_circ:chr2:64083440-64085070	UGP2	0	0	0	0	hsa_circ_0001020	http://www.circbase.org/cgi-bin/singlerecord.cgi?id=hsa_circ_0001020
hsa_circ:chr2:64176171-64199378	VPS54	0	0	0	0	NA	NA
hsa_circ:chr2:65559121-65572030	SPRED2	0	0	0	0	hsa_circ_0007961	http://www.circbase.org/cgi-bin/singlerecord.cgi?id=hsa_circ_0007961
hsa_circ:chr2:68717322-68794519	APLF	0	0	0	0	hsa_circ_0055021	http://www.circbase.org/cgi-bin/singlerecord.cgi?id=hsa_circ_0055021
hsa_circ:chr2:70457888-70463307	TIA1	0	0	0	0	NA	NA
hsa_circ:chr2:70893900-70894437	ADD2	0	0	0	0	NA	NA
hsa_circ:chr2:72945232-72968598	EXOC6B	0	0	0	0	hsa_circ_0002864	http://www.circbase.org/cgi-bin/singlerecord.cgi?id=hsa_circ_0002864
hsa_circ:chr2:72958136-72960247	EXOC6B	0	0	0	0	hsa_circ_0001030	http://www.circbase.org/cgi-bin/singlerecord.cgi?id=hsa_circ_0001030
hsa_circ:chr2:73659257-73718625	ALMS1	0	0	0	0	NA	NA
hsa_circ:chr2:73716761-73747143	ALMS1	0	0	0	0	NA	NA
hsa_circ:chr2:74654296-74654719	RTKN	0	0	0	0	NA	NA
hsa_circ:chr2:7880017-7880174	NONE	0	0	0	0	NA	NA
hsa_circ:chr2:85595809-85598685	ELMOD3	0	0	0	0	hsa_circ_0004726	http://www.circbase.org/cgi-bin/singlerecord.cgi?id=hsa_circ_0004726
hsa_circ:chr2:9028148-9098771	MBOAT2	0	4.45	0	0	hsa_circ_0008847	http://www.circbase.org/cgi-bin/singlerecord.cgi?id=hsa_circ_0008847
hsa_circ:chr2:9048751-9098771	MBOAT2	0	1.98	0	0	hsa_circ_0000972	http://www.circbase.org/cgi-bin/singlerecord.cgi?id=hsa_circ_0000972
hsa_circ:chr2:91775495-91783261	NONE;LOC388996	0	0	0	0	NA	NA
hsa_circ:chr2:97007380-97008586	NCAPH	0	0	0	0	NA	NA
hsa_circ:chr3:100877824-100877968	NONE	0	0	0	0	NA	NA
hsa_circ:chr3:105412338-105423017	CBLB	0	0	0	0	NA	NA
hsa_circ:chr3:105459338-105495386	CBLB	0	0	0	0	hsa_circ_0066726	http://www.circbase.org/cgi-bin/singlerecord.cgi?id=hsa_circ_0066726
hsa_circ:chr3:10564787-10564924	NONE	4.84	0	0	0	NA	NA
hsa_circ:chr3:120121719-120122201	FSTL1	0	0	0	0	NA	NA
hsa_circ:chr3:122659613-122659749	SEMA5B	0	0	0	0	NA	NA
hsa_circ:chr3:123989820-123990118	KALRN	0	0	0	0	NA	NA
hsa_circ:chr3:124674948-124677444	NONE	0	0	0	0	NA	NA
hsa_circ:chr3:124996570-125050082	ZNF148	0	0	0	0	hsa_circ_0067098	http://www.circbase.org/cgi-bin/singlerecord.cgi?id=hsa_circ_0067098
hsa_circ:chr3:126668066-126668204	CHCHD6	3.39	0	0	0	NA	NA
hsa_circ:chr3:132423042-132424658	NPHP3,NPHP3-ACAD11	0	0	0	0	hsa_circ_0067388	http://www.circbase.org/cgi-bin/singlerecord.cgi?id=hsa_circ_0067388
hsa_circ:chr3:132961156-132961298	TMEM108	0	0	0	0	NA	NA
hsa_circ:chr3:133933994-133934186	RYK	0	0	0	0	NA	NA
hsa_circ:chr3:138289160-138291774	CEP70	0	0	0	0	hsa_circ_0004524	http://www.circbase.org/cgi-bin/singlerecord.cgi?id=hsa_circ_0004524
hsa_circ:chr3:141272699-141278837	RASA2	0	0	0	0	hsa_circ_0005372	http://www.circbase.org/cgi-bin/singlerecord.cgi?id=hsa_circ_0005372
hsa_circ:chr3:141620978-141632678	ATP1B3	0	0	0	0	NA	NA
hsa_circ:chr3:141626009-141634862	ATP1B3	0	0	0	0	NA	NA
hsa_circ:chr3:142496474-142503882	TRPC1	0	0	0	0	hsa_circ_0067663	http://www.circbase.org/cgi-bin/singlerecord.cgi?id=hsa_circ_0067663
hsa_circ:chr3:145838899-145842016	PLOD2	0	0	0	0	NA	NA
hsa_circ:chr3:149613260-149639014	RNF13	0	0	0	0	hsa_circ_0006801	http://www.circbase.org/cgi-bin/singlerecord.cgi?id=hsa_circ_0006801
hsa_circ:chr3:152891298-152891436	NONE	0	0	0	0	NA	NA
hsa_circ:chr3:154878179-154886586	MME	0	4.95	0	0	NA	NA
hsa_circ:chr3:157839892-157841780	RSRC1	0	3.96	0	0	hsa_circ_0001355	http://www.circbase.org/cgi-bin/singlerecord.cgi?id=hsa_circ_0001355
hsa_circ:chr3:157839892-157921034	RSRC1	0	0	0	0	hsa_circ_0067808	http://www.circbase.org/cgi-bin/singlerecord.cgi?id=hsa_circ_0067808
hsa_circ:chr3:158691011-158691236	NONE	4.11	0	0	0	NA	NA
hsa_circ:chr3:163217592-163217936	NONE	0	0	0	0	NA	NA
hsa_circ:chr3:167754624-167766153	GOLIM4	0	0	0	0	hsa_circ_0067871	http://www.circbase.org/cgi-bin/singlerecord.cgi?id=hsa_circ_0067871
hsa_circ:chr3:169889161-169896726	PHC3	0	0	0	0	hsa_circ_0005362	http://www.circbase.org/cgi-bin/singlerecord.cgi?id=hsa_circ_0005362
hsa_circ:chr3:171830242-171969331	FNDC3B	0	0	0	0	hsa_circ_0067973	http://www.circbase.org/cgi-bin/singlerecord.cgi?id=hsa_circ_0067973
hsa_circ:chr3:171969050-171979873	FNDC3B	0	1.98	0	0	NA	NA
hsa_circ:chr3:178626310-178627494	NONE	0	0	0	0	hsa_circ_0005093	http://www.circbase.org/cgi-bin/singlerecord.cgi?id=hsa_circ_0005093
hsa_circ:chr3:184380383-184380526	NONE	0	0	0	0	NA	NA
hsa_circ:chr3:185296135-185296515	NONE	0	0	0	0	NA	NA
hsa_circ:chr3:186440470-186440769	ENSG00000197099.4,KNG1	0	0	0	0	NA	NA
hsa_circ:chr3:188059451-188124101	LPP	0	0	0	0	hsa_circ_0006247	http://www.circbase.org/cgi-bin/singlerecord.cgi?id=hsa_circ_0006247
hsa_circ:chr3:188609169-188621660	LPP;NONE	0	1.48	0	0	NA	NA
hsa_circ:chr3:195101738-195112876	ACAP2	0	0	0	0	hsa_circ_0007331	http://www.circbase.org/cgi-bin/singlerecord.cgi?id=hsa_circ_0007331
hsa_circ:chr3:195101738-195133645	ACAP2	0	0	0	0	hsa_circ_0009013	http://www.circbase.org/cgi-bin/singlerecord.cgi?id=hsa_circ_0009013
hsa_circ:chr3:195435005-195435712	LINC00969	0	0	0	0	NA	NA
hsa_circ:chr3:195685883-195686957	SDHAP1	0	0	0	0	hsa_circ_0008756	http://www.circbase.org/cgi-bin/singlerecord.cgi?id=hsa_circ_0008756
hsa_circ:chr3:195686054-195686957	SDHAP1	0	0	0	0	hsa_circ_0002174	http://www.circbase.org/cgi-bin/singlerecord.cgi?id=hsa_circ_0002174
hsa_circ:chr3:196778448-196786869	DLG1	0	0	0	0	NA	NA
hsa_circ:chr3:196842798-196846401	DLG1	0	0	0	0	hsa_circ_0001383	http://www.circbase.org/cgi-bin/singlerecord.cgi?id=hsa_circ_0001383
hsa_circ:chr3:197592294-197598333	LRCH3	0	2.47	0	0	hsa_circ_0008106	http://www.circbase.org/cgi-bin/singlerecord.cgi?id=hsa_circ_0008106
hsa_circ:chr3:32576003-32587457	DYNC1LI1	0	0	0	0	NA	NA
hsa_circ:chr3:32774915-32778982	CNOT10	0	0	0	0	NA	NA
hsa_circ:chr3:33400459-33406211	FBXL2	0	0	0	0	NA	NA
hsa_circ:chr3:37374477-37378654	GOLGA4	0	0	0	0	NA	NA
hsa_circ:chr3:3819409-3830758	NONE	0	0	0	0	hsa_circ_0003910	http://www.circbase.org/cgi-bin/singlerecord.cgi?id=hsa_circ_0003910
hsa_circ:chr3:38295559-38295758	OXSR1	0	0	0	0	NA	NA
hsa_circ:chr3:45396636-45396800	NONE	0	0	0	0	NA	NA
hsa_circ:chr3:4559892-4560040	ITPR1	0	0	0	0	NA	NA
hsa_circ:chr3:47390114-47390269	NONE	0	0	0	0	NA	NA
hsa_circ:chr3:47703824-47719801	SMARCC1	0	0	0	0	hsa_circ_0065265	http://www.circbase.org/cgi-bin/singlerecord.cgi?id=hsa_circ_0065265
hsa_circ:chr3:47747899-47761536	SMARCC1	0	0	0	0	NA	NA
hsa_circ:chr3:49351547-49351690	USP4	0	0	0	0	NA	NA
hsa_circ:chr3:50528507-50528659	CACNA2D2	0	0	0	0	NA	NA
hsa_circ:chr3:51575514-51624575	RAD54L2	0	2.97	0	0	hsa_circ_0001307	http://www.circbase.org/cgi-bin/singlerecord.cgi?id=hsa_circ_0001307
hsa_circ:chr3:51575514-51586079	RAD54L2	0	0	0	0	hsa_circ_0001306	http://www.circbase.org/cgi-bin/singlerecord.cgi?id=hsa_circ_0001306
hsa_circ:chr3:52446827-52448603	PHF7	0	0	0	0	hsa_circ_0004912	http://www.circbase.org/cgi-bin/singlerecord.cgi?id=hsa_circ_0004912
hsa_circ:chr3:53886026-53891013	IL17RB	0	0	0	0	NA	NA
hsa_circ:chr3:53908238-53910107	ACTR8	0	0	0	0	hsa_circ_0002554	http://www.circbase.org/cgi-bin/singlerecord.cgi?id=hsa_circ_0002554
hsa_circ:chr3:56626998-56628056	CCDC66	0	0	0	0	hsa_circ_0001313	http://www.circbase.org/cgi-bin/singlerecord.cgi?id=hsa_circ_0001313
hsa_circ:chr3:57276884-57301820	APPL1	0	0	0	0	hsa_circ_0066251	http://www.circbase.org/cgi-bin/singlerecord.cgi?id=hsa_circ_0066251
hsa_circ:chr3:57561275-57570191	ARF4	0	0	0	0	hsa_circ_0008107	http://www.circbase.org/cgi-bin/singlerecord.cgi?id=hsa_circ_0008107
hsa_circ:chr3:57569625-57570191	ARF4	0	0	0	0	hsa_circ_0005129	http://www.circbase.org/cgi-bin/singlerecord.cgi?id=hsa_circ_0005129
hsa_circ:chr3:57875768-57894877	SLMAP	0	0	0	0	NA	NA
hsa_circ:chr3:58062773-58067503	FLNB	0	0	0	0	hsa_circ_0066290	http://www.circbase.org/cgi-bin/singlerecord.cgi?id=hsa_circ_0066290
hsa_circ:chr3:58355158-58368427	PXK	0	2.97	0	0	hsa_circ_0066391	http://www.circbase.org/cgi-bin/singlerecord.cgi?id=hsa_circ_0066391
hsa_circ:chr3:61608137-61609229	PTPRG	0	0	0	0	hsa_circ_0002134	http://www.circbase.org/cgi-bin/singlerecord.cgi?id=hsa_circ_0002134
hsa_circ:chr3:61975299-61989171	PTPRG	0	2.47	0	0	hsa_circ_0066406	http://www.circbase.org/cgi-bin/singlerecord.cgi?id=hsa_circ_0066406
hsa_circ:chr3:63898264-63898901	ATXN7	0	0	0	0	hsa_circ_0007761	http://www.circbase.org/cgi-bin/singlerecord.cgi?id=hsa_circ_0007761
hsa_circ:chr3:66479844-66480005	LRIG1	0	0	0	0	NA	NA
hsa_circ:chr3:67568671-67579610	SUCLG2	0	0	0	0	hsa_circ_0006429	http://www.circbase.org/cgi-bin/singlerecord.cgi?id=hsa_circ_0006429
hsa_circ:chr3:73029310-73029465	NONE	0	0	0	0	NA	NA
hsa_circ:chr3:75790427-75791016	ZNF717	0	3.96	0	0	hsa_circ_0003424	http://www.circbase.org/cgi-bin/singlerecord.cgi?id=hsa_circ_0003424
hsa_circ:chr3:81627076-81643174	GBE1	0	0	0	0	hsa_circ_0004388	http://www.circbase.org/cgi-bin/singlerecord.cgi?id=hsa_circ_0004388
hsa_circ:chr3:87017740-87018273	VGLL3	0	0	0	0	hsa_circ_0003806	http://www.circbase.org/cgi-bin/singlerecord.cgi?id=hsa_circ_0003806
hsa_circ:chr3:8932073-8955404	RAD18	0	0	0	0	hsa_circ_0064099	http://www.circbase.org/cgi-bin/singlerecord.cgi?id=hsa_circ_0064099
hsa_circ:chr3:9804598-9804897	CAMK1	0	0	0	0	NA	NA
hsa_circ:chr4:10099335-10105610	WDR1	0	0	0	0	hsa_circ_0003550	http://www.circbase.org/cgi-bin/singlerecord.cgi?id=hsa_circ_0003550
hsa_circ:chr4:102014933-102030235	PPP3CA	0	0	0	0	hsa_circ_0070515	http://www.circbase.org/cgi-bin/singlerecord.cgi?id=hsa_circ_0070515
hsa_circ:chr4:103635595-103651893	MANBA	0	0	0	0	NA	NA
hsa_circ:chr4:106793390-106793531	NONE	0	0	0	0	NA	NA
hsa_circ:chr4:109241943-109242116	NONE	0	0	0	0	NA	NA
hsa_circ:chr4:110442273-110442782	SEC24B	0	0	0	0	hsa_circ_0070649	http://www.circbase.org/cgi-bin/singlerecord.cgi?id=hsa_circ_0070649
hsa_circ:chr4:110448478-110459752	SEC24B	0	0	0	0	NA	NA
hsa_circ:chr4:113483527-113506881	ZGRF1	0	0	0	0	hsa_circ_0070680	http://www.circbase.org/cgi-bin/singlerecord.cgi?id=hsa_circ_0070680
hsa_circ:chr4:117282442-117282614	NONE	0	0	0	0	NA	NA
hsa_circ:chr4:12168596-12170521	NONE	0	0	0	0	NA	NA
hsa_circ:chr4:128842273-128854248	MFSD8	0	0	0	0	NA	NA
hsa_circ:chr4:128842679-128861152	MFSD8	0	0	0	0	hsa_circ_0009133	http://www.circbase.org/cgi-bin/singlerecord.cgi?id=hsa_circ_0009133
hsa_circ:chr4:129012156-129012667	LARP1B	0	0	0	0	hsa_circ_0070939	http://www.circbase.org/cgi-bin/singlerecord.cgi?id=hsa_circ_0070939
hsa_circ:chr4:140439039-140441548	SETD7	0	0	0	0	NA	NA
hsa_circ:chr4:145477022-145477234	NONE	0	2.97	0	0	NA	NA
hsa_circ:chr4:146347550-146347720	NONE	0	0	0	0	NA	NA
hsa_circ:chr4:146767108-146770713	ZNF827	0	0	0	0	hsa_circ_0003187	http://www.circbase.org/cgi-bin/singlerecord.cgi?id=hsa_circ_0003187
hsa_circ:chr4:148743878-148778805	ARHGAP10	0	0	0	0	NA	NA
hsa_circ:chr4:148778704-148803083	ARHGAP10	0	0	0	0	hsa_circ_0071106	http://www.circbase.org/cgi-bin/singlerecord.cgi?id=hsa_circ_0071106
hsa_circ:chr4:148778704-148867855	ARHGAP10	0	0	0	0	NA	NA
hsa_circ:chr4:148860976-148876525	ARHGAP10	0	0	0	0	hsa_circ_0001449	http://www.circbase.org/cgi-bin/singlerecord.cgi?id=hsa_circ_0001449
hsa_circ:chr4:15146124-15146314	ENSG00000249252.1,LOC101929095	0	0	0	0	NA	NA
hsa_circ:chr4:152053483-152056284	SH3D19	0	0	0	0	NA	NA
hsa_circ:chr4:153784758-153809459	ARFIP1	0	0	0	0	hsa_circ_0071281	http://www.circbase.org/cgi-bin/singlerecord.cgi?id=hsa_circ_0071281
hsa_circ:chr4:15626875-15646331	FBXL5	0	0	0	0	hsa_circ_0069227	http://www.circbase.org/cgi-bin/singlerecord.cgi?id=hsa_circ_0069227
hsa_circ:chr4:160107794-160131735	NONE	0	0	0	0	NA	NA
hsa_circ:chr4:164212068-164213029	NONE	0	0	0	0	NA	NA
hsa_circ:chr4:169812073-169825057	PALLD	0	3.46	0	0	hsa_circ_0006358	http://www.circbase.org/cgi-bin/singlerecord.cgi?id=hsa_circ_0006358
hsa_circ:chr4:172337261-172337424	NONE	0	0	0	0	NA	NA
hsa_circ:chr4:173502490-173503380	GALNTL6	2.18	0	0	0	NA	NA
hsa_circ:chr4:178274462-178274882	NEIL3	0	0	0	0	hsa_circ_0001459	http://www.circbase.org/cgi-bin/singlerecord.cgi?id=hsa_circ_0001459
hsa_circ:chr4:17963526-17974508	LCORL	0	0	0	0	hsa_circ_0069285	http://www.circbase.org/cgi-bin/singlerecord.cgi?id=hsa_circ_0069285
hsa_circ:chr4:182063892-182064040	LINC00290	0	0	0	0	NA	NA
hsa_circ:chr4:184129106-184130178	WWC2	0	0	0	0	hsa_circ_0003461	http://www.circbase.org/cgi-bin/singlerecord.cgi?id=hsa_circ_0003461
hsa_circ:chr4:186168448-186188309	SNX25	0	0	0	0	hsa_circ_0004874	http://www.circbase.org/cgi-bin/singlerecord.cgi?id=hsa_circ_0004874
hsa_circ:chr4:186168448-186209236	SNX25	1.69	0	0	0	hsa_circ_0003237	http://www.circbase.org/cgi-bin/singlerecord.cgi?id=hsa_circ_0003237
hsa_circ:chr4:187627717-187630999	FAT1	0	4.95	0	0	hsa_circ_0001461	http://www.circbase.org/cgi-bin/singlerecord.cgi?id=hsa_circ_0001461
hsa_circ:chr4:1905943-1936989	NSD2	0	0	0	0	NA	NA
hsa_circ:chr4:2084310-2084482	POLN	0	0	0	0	NA	NA
hsa_circ:chr4:3088666-3109150	HTT	0	0	0	0	hsa_circ_0001392	http://www.circbase.org/cgi-bin/singlerecord.cgi?id=hsa_circ_0001392
hsa_circ:chr4:343449-462543	ZNF141;ABCA11P,ZNF721	0	0	0	0	NA	NA
hsa_circ:chr4:37633007-37640126	RELL1	0	0	0	0	hsa_circ_0001400	http://www.circbase.org/cgi-bin/singlerecord.cgi?id=hsa_circ_0001400
hsa_circ:chr4:39226504-39241954	WDR19	0	0	0	0	hsa_circ_0005586	http://www.circbase.org/cgi-bin/singlerecord.cgi?id=hsa_circ_0005586
hsa_circ:chr4:39739040-39776553	UBE2K	0	0	0	0	hsa_circ_0002590	http://www.circbase.org/cgi-bin/singlerecord.cgi?id=hsa_circ_0002590
hsa_circ:chr4:39739040-39779430	UBE2K	0	2.97	0	0	hsa_circ_0069492	http://www.circbase.org/cgi-bin/singlerecord.cgi?id=hsa_circ_0069492
hsa_circ:chr4:48686690-48689177	FRYL	0	0	0	0	hsa_circ_0004669	http://www.circbase.org/cgi-bin/singlerecord.cgi?id=hsa_circ_0004669
hsa_circ:chr4:56277781-56284152	TMEM165	0	0	0	0	hsa_circ_0001414	http://www.circbase.org/cgi-bin/singlerecord.cgi?id=hsa_circ_0001414
hsa_circ:chr4:5664834-5667376	EVC2	0	0	0	0	hsa_circ_0004228	http://www.circbase.org/cgi-bin/singlerecord.cgi?id=hsa_circ_0004228
hsa_circ:chr4:57433667-57435744	THEGL	0	0	0	0	NA	NA
hsa_circ:chr4:68900459-68900793	NONE	0	0	0	0	NA	NA
hsa_circ:chr4:73950966-73958017	ANKRD17	0	0	0	0	hsa_circ_0001417	http://www.circbase.org/cgi-bin/singlerecord.cgi?id=hsa_circ_0001417
hsa_circ:chr4:76399886-76400128	NONE	0	0	0	0	NA	NA
hsa_circ:chr4:7870349-7873807	AFAP1	0	0	0	0	hsa_circ_0069152	http://www.circbase.org/cgi-bin/singlerecord.cgi?id=hsa_circ_0069152
hsa_circ:chr4:83060719-83060938	NONE	0	0	0	0	NA	NA
hsa_circ:chr4:83787961-83788469	SEC31A	0	0	0	0	hsa_circ_0070245	http://www.circbase.org/cgi-bin/singlerecord.cgi?id=hsa_circ_0070245
hsa_circ:chr4:83795764-83803093	SEC31A	0	2.47	0	0	hsa_circ_0003716	http://www.circbase.org/cgi-bin/singlerecord.cgi?id=hsa_circ_0003716
hsa_circ:chr4:83799883-83802075	SEC31A	0	0	0	0	hsa_circ_0070253	http://www.circbase.org/cgi-bin/singlerecord.cgi?id=hsa_circ_0070253
hsa_circ:chr4:83900036-83906029	LIN54	0	0	0	0	hsa_circ_0070261	http://www.circbase.org/cgi-bin/singlerecord.cgi?id=hsa_circ_0070261
hsa_circ:chr4:87752240-87752416	SLC10A6	0	0	0	0	NA	NA
hsa_circ:chr4:87967318-87968746	AFF1	0	0	0	0	hsa_circ_0001423	http://www.circbase.org/cgi-bin/singlerecord.cgi?id=hsa_circ_0001423
hsa_circ:chr4:99950018-99970027	METAP1	4.84	0	0	0	hsa_circ_0070493	http://www.circbase.org/cgi-bin/singlerecord.cgi?id=hsa_circ_0070493
hsa_circ:chr5:10414545-10430140	2020-03-06	0	0	0	0	NA	NA
hsa_circ:chr5:115202367-115205825	AP3S1	0	0	0	0	hsa_circ_0002919	http://www.circbase.org/cgi-bin/singlerecord.cgi?id=hsa_circ_0002919
hsa_circ:chr5:1170792-1170987	NONE	0	0	0	0	NA	NA
hsa_circ:chr5:127854966-127866386	FBN2	0	0	0	0	hsa_circ_0073806	http://www.circbase.org/cgi-bin/singlerecord.cgi?id=hsa_circ_0073806
hsa_circ:chr5:130883740-130940386	RAPGEF6	0	0	0	0	hsa_circ_0073836	http://www.circbase.org/cgi-bin/singlerecord.cgi?id=hsa_circ_0073836
hsa_circ:chr5:131039758-131080383	FNIP1	0	0	0	0	NA	NA
hsa_circ:chr5:132219032-132220811	AFF4	2.42	0	0	0	hsa_circ_0007945	http://www.circbase.org/cgi-bin/singlerecord.cgi?id=hsa_circ_0007945
hsa_circ:chr5:132227856-132228835	AFF4	0	0	0	0	NA	NA
hsa_circ:chr5:134033589-134039622	SEC24A	0	0	0	0	hsa_circ_0073997	http://www.circbase.org/cgi-bin/singlerecord.cgi?id=hsa_circ_0073997
hsa_circ:chr5:134076753-134079742	CAMLG	0	0	0	0	hsa_circ_0003154	http://www.circbase.org/cgi-bin/singlerecord.cgi?id=hsa_circ_0003154
hsa_circ:chr5:136993820-137045545	KLHL3	0	0	0	0	hsa_circ_0002927	http://www.circbase.org/cgi-bin/singlerecord.cgi?id=hsa_circ_0002927
hsa_circ:chr5:137320946-137324004	FAM13B	0	4.45	0	0	hsa_circ_0001535	http://www.circbase.org/cgi-bin/singlerecord.cgi?id=hsa_circ_0001535
hsa_circ:chr5:137897269-137903411	HSPA9	0	3.96	0	0	hsa_circ_0008356	http://www.circbase.org/cgi-bin/singlerecord.cgi?id=hsa_circ_0008356
hsa_circ:chr5:137904614-137906830	HSPA9	0	0	0	0	hsa_circ_0003280	http://www.circbase.org/cgi-bin/singlerecord.cgi?id=hsa_circ_0003280
hsa_circ:chr5:138145727-138163407	CTNNA1	0	0	0	0	hsa_circ_0007440	http://www.circbase.org/cgi-bin/singlerecord.cgi?id=hsa_circ_0007440
hsa_circ:chr5:138614016-138614818	MATR3,SNHG4	0	0	0	0	hsa_circ_0008922	http://www.circbase.org/cgi-bin/singlerecord.cgi?id=hsa_circ_0008922
hsa_circ:chr5:138652742-138655119	MATR3	0	0	0	0	NA	NA
hsa_circ:chr5:140961879-140963182	DIAPH1	0	4.95	0	0	hsa_circ_0008982	http://www.circbase.org/cgi-bin/singlerecord.cgi?id=hsa_circ_0008982
hsa_circ:chr5:14316622-14336836	TRIO	0	0	0	0	hsa_circ_0005260	http://www.circbase.org/cgi-bin/singlerecord.cgi?id=hsa_circ_0005260
hsa_circ:chr5:149915400-149919702	NDST1	0	2.97	0	0	NA	NA
hsa_circ:chr5:151043648-151049345	SPARC	0	3.46	0	0	hsa_circ_0004104	http://www.circbase.org/cgi-bin/singlerecord.cgi?id=hsa_circ_0004104
hsa_circ:chr5:153409049-153414527	FAM114A2	0	0	0	0	hsa_circ_0007773	http://www.circbase.org/cgi-bin/singlerecord.cgi?id=hsa_circ_0007773
hsa_circ:chr5:154055846-154056044	NONE	0	0	0	0	NA	NA
hsa_circ:chr5:157807911-157808604	LOC101927697	0	0	0	0	NA	NA
hsa_circ:chr5:158699031-158702254	UBLCP1	4.59	0	0	0	NA	NA
hsa_circ:chr5:167915607-167921655	RARS	0	0	0	0	hsa_circ_0001550	http://www.circbase.org/cgi-bin/singlerecord.cgi?id=hsa_circ_0001550
hsa_circ:chr5:167915607-167924353	RARS	0	0	0	0	hsa_circ_0001551	http://www.circbase.org/cgi-bin/singlerecord.cgi?id=hsa_circ_0001551
hsa_circ:chr5:167995651-167996003	PANK3	0	0	0	0	hsa_circ_0006894	http://www.circbase.org/cgi-bin/singlerecord.cgi?id=hsa_circ_0006894
hsa_circ:chr5:170610203-170632616	RANBP17	0	0	0	0	hsa_circ_0002713	http://www.circbase.org/cgi-bin/singlerecord.cgi?id=hsa_circ_0002713
hsa_circ:chr5:170847411-170876257	FGF18	0	0	0	0	NA	NA
hsa_circ:chr5:172518287-172535652	CREBRF	0	0	0	0	NA	NA
hsa_circ:chr5:176618885-176639196	NSD1	0	0	0	0	hsa_circ_0075158	http://www.circbase.org/cgi-bin/singlerecord.cgi?id=hsa_circ_0075158
hsa_circ:chr5:176963359-176966148	FAM193B	0	0	0	0	hsa_circ_0002972	http://www.circbase.org/cgi-bin/singlerecord.cgi?id=hsa_circ_0002972
hsa_circ:chr5:180045089-180045522	FLT4	0	0	0	0	NA	NA
hsa_circ:chr5:180666487-180668530	RACK1	0	0	0	0	NA	NA
hsa_circ:chr5:32135678-32143986	GOLPH3	0	0	0	0	hsa_circ_0001470	http://www.circbase.org/cgi-bin/singlerecord.cgi?id=hsa_circ_0001470
hsa_circ:chr5:32395265-32400308	ZFR	0	0	0	0	NA	NA
hsa_circ:chr5:34793378-34796132	RAI14	0	0	0	0	NA	NA
hsa_circ:chr5:353845-376831	AHRR	0	0	0	0	hsa_circ_0005694	http://www.circbase.org/cgi-bin/singlerecord.cgi?id=hsa_circ_0005694
hsa_circ:chr5:36953720-36976504	NIPBL	0	0	0	0	hsa_circ_0001472	http://www.circbase.org/cgi-bin/singlerecord.cgi?id=hsa_circ_0001472
hsa_circ:chr5:37221426-37247847	C5orf42	0	0	0	0	NA	NA
hsa_circ:chr5:3847243-3847404	NONE	0	0	0	0	NA	NA
hsa_circ:chr5:50045985-50093067	PARP8	0	0	0	0	hsa_circ_0072431	http://www.circbase.org/cgi-bin/singlerecord.cgi?id=hsa_circ_0072431
hsa_circ:chr5:52780520-52780961	FST	0	0	0	0	NA	NA
hsa_circ:chr5:56160561-56161804	MAP3K1	0	0	0	0	hsa_circ_0001485	http://www.circbase.org/cgi-bin/singlerecord.cgi?id=hsa_circ_0001485
hsa_circ:chr5:60825879-60831446	ZSWIM6	0	0	0	0	NA	NA
hsa_circ:chr5:61745754-61747760	IPO11	0	0	0	0	hsa_circ_0007915	http://www.circbase.org/cgi-bin/singlerecord.cgi?id=hsa_circ_0007915
hsa_circ:chr5:64509865-64587297	ADAMTS6	0	0	0	0	NA	NA
hsa_circ:chr5:64747302-64748745	ADAMTS6	0	0	0	0	hsa_circ_0008674	http://www.circbase.org/cgi-bin/singlerecord.cgi?id=hsa_circ_0008674
hsa_circ:chr5:64824279-64825026	CENPK	0	0	0	0	NA	NA
hsa_circ:chr5:64863340-64868113	PPWD1	0	0	0	0	hsa_circ_0072697	http://www.circbase.org/cgi-bin/singlerecord.cgi?id=hsa_circ_0072697
hsa_circ:chr5:65284463-65290692	ERBIN	0	0	0	0	hsa_circ_0001492	http://www.circbase.org/cgi-bin/singlerecord.cgi?id=hsa_circ_0001492
hsa_circ:chr5:6737623-6739965	PAPD7	0	0	0	0	hsa_circ_0071769	http://www.circbase.org/cgi-bin/singlerecord.cgi?id=hsa_circ_0071769
hsa_circ:chr5:72157635-72161556	TNPO1	0	0	0	0	hsa_circ_0002692	http://www.circbase.org/cgi-bin/singlerecord.cgi?id=hsa_circ_0002692
hsa_circ:chr5:72370569-72373320	FCHO2	0	0	0	0	hsa_circ_0002490	http://www.circbase.org/cgi-bin/singlerecord.cgi?id=hsa_circ_0002490
hsa_circ:chr5:76745585-76760634	WDR41	0	0	0	0	hsa_circ_0008861	http://www.circbase.org/cgi-bin/singlerecord.cgi?id=hsa_circ_0008861
hsa_circ:chr5:76758920-76760634	WDR41	0	0	0	0	hsa_circ_0001498	http://www.circbase.org/cgi-bin/singlerecord.cgi?id=hsa_circ_0001498
hsa_circ:chr5:78251118-78265015	ARSB	0	0	0	0	hsa_circ_0073119	http://www.circbase.org/cgi-bin/singlerecord.cgi?id=hsa_circ_0073119
hsa_circ:chr5:78251118-78281381	ARSB	0	0	0	0	NA	NA
hsa_circ:chr5:82832826-82850857	VCAN	0	0	0	0	hsa_circ_0073239	http://www.circbase.org/cgi-bin/singlerecord.cgi?id=hsa_circ_0073239
hsa_circ:chr5:9379935-9437964	SEMA5A	0	0	0	0	hsa_circ_0006397	http://www.circbase.org/cgi-bin/singlerecord.cgi?id=hsa_circ_0006397
hsa_circ:chr5:95099212-95119667	RHOBTB3	0	0	0	0	hsa_circ_0006725	http://www.circbase.org/cgi-bin/singlerecord.cgi?id=hsa_circ_0006725
hsa_circ:chr5:96058343-96066564	CAST	0	0	0	0	hsa_circ_0007003	http://www.circbase.org/cgi-bin/singlerecord.cgi?id=hsa_circ_0007003
hsa_circ:chr6:105280917-105291173	HACE1	0	0	0	0	hsa_circ_0077519	http://www.circbase.org/cgi-bin/singlerecord.cgi?id=hsa_circ_0077519
hsa_circ:chr6:107824861-107827631	SOBP	0	0	0	0	hsa_circ_0001633	http://www.circbase.org/cgi-bin/singlerecord.cgi?id=hsa_circ_0001633
hsa_circ:chr6:108432979-108433521	NONE	0	0	0	0	NA	NA
hsa_circ:chr6:108640821-108668243	LACE1	0	3.96	0	0	NA	NA
hsa_circ:chr6:109461624-109468140	CEP57L1	0	0	0	0	NA	NA
hsa_circ:chr6:111208708-111211559	AMD1	0	0	0	0	hsa_circ_0005954	http://www.circbase.org/cgi-bin/singlerecord.cgi?id=hsa_circ_0005954
hsa_circ:chr6:111726673-111737675	REV3L	0	0	0	0	hsa_circ_0077659	http://www.circbase.org/cgi-bin/singlerecord.cgi?id=hsa_circ_0077659
hsa_circ:chr6:117945781-117945938	NONE	0	0	0	0	NA	NA
hsa_circ:chr6:122755751-122755952	NONE	0	0	0	0	NA	NA
hsa_circ:chr6:125115400-125115592	NKAIN2	0	0	0	0	NA	NA
hsa_circ:chr6:128385903-128388937	PTPRK	0	0	0	0	hsa_circ_0005771	http://www.circbase.org/cgi-bin/singlerecord.cgi?id=hsa_circ_0005771
hsa_circ:chr6:131247745-131277639	EPB41L2	0	2.97	0	0	hsa_circ_0077837	http://www.circbase.org/cgi-bin/singlerecord.cgi?id=hsa_circ_0077837
hsa_circ:chr6:13298420-13298580	TBC1D7-LOC100130357	1.93	0	0	0	NA	NA
hsa_circ:chr6:135639657-135667934	AHI1	0	0	0	0	NA	NA
hsa_circ:chr6:13639795-13644961	RANBP9	0	0	0	0	hsa_circ_0001578	http://www.circbase.org/cgi-bin/singlerecord.cgi?id=hsa_circ_0001578
hsa_circ:chr6:136882671-136883753	MAP3K5	0	0	0	0	NA	NA
hsa_circ:chr6:137369449-137369602	NONE	0	0	0	0	NA	NA
hsa_circ:chr6:144086398-144086935	PHACTR2	0	0	0	0	hsa_circ_0007769	http://www.circbase.org/cgi-bin/singlerecord.cgi?id=hsa_circ_0007769
hsa_circ:chr6:14477131-14477323	NONE	0	0	0	0	NA	NA
hsa_circ:chr6:144808684-144814592	UTRN	0	0	0	0	hsa_circ_0004826	http://www.circbase.org/cgi-bin/singlerecord.cgi?id=hsa_circ_0004826
hsa_circ:chr6:144858718-144860579	UTRN	0	0	0	0	hsa_circ_0001647	http://www.circbase.org/cgi-bin/singlerecord.cgi?id=hsa_circ_0001647
hsa_circ:chr6:145156916-145157677	UTRN	0	0	0	0	NA	NA
hsa_circ:chr6:147098945-147099081	ADGB	0	0	0	0	NA	NA
hsa_circ:chr6:147527107-147560406	STXBP5	0	0	0	0	hsa_circ_0078150	http://www.circbase.org/cgi-bin/singlerecord.cgi?id=hsa_circ_0078150
hsa_circ:chr6:148780329-148808851	SASH1	0	0	0	0	NA	NA
hsa_circ:chr6:150147400-150174296	ENSG00000273132.1,LRP11	0	0	0	0	hsa_circ_0007771	http://www.circbase.org/cgi-bin/singlerecord.cgi?id=hsa_circ_0007771
hsa_circ:chr6:151669846-151674887	AKAP12	0	0	0	0	hsa_circ_0078299	http://www.circbase.org/cgi-bin/singlerecord.cgi?id=hsa_circ_0078299
hsa_circ:chr6:151725864-151742456	RMND1	0	0	0	0	NA	NA
hsa_circ:chr6:157051892-157052623	NONE	0	0	0	0	NA	NA
hsa_circ:chr6:158211572-158212828	NONE	0	0	0	0	NA	NA
hsa_circ:chr6:158733083-158735300	ENSG00000236537.1;TULP4	0	1.98	0	0	NA	NA
hsa_circ:chr6:158994452-159010814	TMEM181	0	0	0	0	hsa_circ_0004587	http://www.circbase.org/cgi-bin/singlerecord.cgi?id=hsa_circ_0004587
hsa_circ:chr6:159001972-159010814	TMEM181	0	0	0	0	hsa_circ_0001661	http://www.circbase.org/cgi-bin/singlerecord.cgi?id=hsa_circ_0001661
hsa_circ:chr6:159004986-159010814	TMEM181	0	0	0	0	hsa_circ_0001663	http://www.circbase.org/cgi-bin/singlerecord.cgi?id=hsa_circ_0001663
hsa_circ:chr6:160866975-160867124	SLC22A3	0	0	0	0	NA	NA
hsa_circ:chr6:170626458-170639638	FAM120B	0	0	0	0	hsa_circ_0001666	http://www.circbase.org/cgi-bin/singlerecord.cgi?id=hsa_circ_0001666
hsa_circ:chr6:17669524-17675264	NUP153	0	0	0	0	hsa_circ_0075737	http://www.circbase.org/cgi-bin/singlerecord.cgi?id=hsa_circ_0075737
hsa_circ:chr6:18236683-18258636	DEK	0	4.45	0	0	hsa_circ_0075796	http://www.circbase.org/cgi-bin/singlerecord.cgi?id=hsa_circ_0075796
hsa_circ:chr6:30638187-30639051	DHX16	0	0	0	0	NA	NA
hsa_circ:chr6:3076998-3085642	RIPK1	0	0	0	0	hsa_circ_0003042	http://www.circbase.org/cgi-bin/singlerecord.cgi?id=hsa_circ_0003042
hsa_circ:chr6:31110881-31111027	CCHCR1	0	0	0	0	NA	NA
hsa_circ:chr6:33380303-33380501	PHF1	0	0	0	0	NA	NA
hsa_circ:chr6:33816454-33816614	NONE	0	0	0	0	NA	NA
hsa_circ:chr6:34962079-34973598	ANKS1A	0	0	0	0	NA	NA
hsa_circ:chr6:35280079-35280549	DEF6	0	0	0	0	hsa_circ_0076125	http://www.circbase.org/cgi-bin/singlerecord.cgi?id=hsa_circ_0076125
hsa_circ:chr6:35684054-35684215	FKBP5	1.45	0	0	0	NA	NA
hsa_circ:chr6:36351320-36352601	ETV7	0	0	0	0	NA	NA
hsa_circ:chr6:36492118-36507981	STK38	0	0	0	0	NA	NA
hsa_circ:chr6:36654326-36654883	CDKN1A	0	0	0	0	NA	NA
hsa_circ:chr6:42582809-42585076	UBR2	0	0	0	0	NA	NA
hsa_circ:chr6:42968398-42968799	PPP2R5D	0	0	0	0	NA	NA
hsa_circ:chr6:46214485-46216633	RCAN2	0	0	0	0	NA	NA
hsa_circ:chr6:47251674-47254331	TNFRSF21	4.59	0	0	0	hsa_circ_0001610	http://www.circbase.org/cgi-bin/singlerecord.cgi?id=hsa_circ_0001610
hsa_circ:chr6:4891947-4892613	CDYL	0	3.96	0	0	hsa_circ_0008285	http://www.circbase.org/cgi-bin/singlerecord.cgi?id=hsa_circ_0008285
hsa_circ:chr6:4963647-4963799	NONE	0	0	0	0	NA	NA
hsa_circ:chr6:49750627-49750793	NONE	0	0	0	0	NA	NA
hsa_circ:chr6:52935855-52941341	FBXO9	0	0	0	0	hsa_circ_0003700	http://www.circbase.org/cgi-bin/singlerecord.cgi?id=hsa_circ_0003700
hsa_circ:chr6:56963859-56999668	ZNF451	0	0	0	0	NA	NA
hsa_circ:chr6:57058640-57075243	RAB23	0	0	0	0	hsa_circ_0004119	http://www.circbase.org/cgi-bin/singlerecord.cgi?id=hsa_circ_0004119
hsa_circ:chr6:57079138-57080517	RAB23	0	0	0	0	NA	NA
hsa_circ:chr6:5719268-5719519	FARS2	0	0	0	0	NA	NA
hsa_circ:chr6:7114486-7114641	RREB1	4.35	0	0	0	NA	NA
hsa_circ:chr6:73001637-73023375	RIMS1	0	0	0	0	hsa_circ_0076970	http://www.circbase.org/cgi-bin/singlerecord.cgi?id=hsa_circ_0076970
hsa_circ:chr6:73005640-73043538	RIMS1	0	0	0	0	NA	NA
hsa_circ:chr6:76344423-76373234	SENP6	0	0	0	0	hsa_circ_0077083	http://www.circbase.org/cgi-bin/singlerecord.cgi?id=hsa_circ_0077083
hsa_circ:chr6:77969384-77983024	NONE	0	0	0	0	NA	NA
hsa_circ:chr6:77981057-77983024	NONE	0	0	0	0	NA	NA
hsa_circ:chr6:82923944-82924546	IBTK	0	0	0	0	NA	NA
hsa_circ:chr6:82935194-82941559	IBTK	0	0	0	0	hsa_circ_0004905	http://www.circbase.org/cgi-bin/singlerecord.cgi?id=hsa_circ_0004905
hsa_circ:chr6:84108086-84117620	ME1	0	0	0	0	hsa_circ_0003267	http://www.circbase.org/cgi-bin/singlerecord.cgi?id=hsa_circ_0003267
hsa_circ:chr6:84286656-84286801	SNAP91	0	0	0	0	NA	NA
hsa_circ:chr6:86328536-86329135	SYNCRIP	0	0	0	0	hsa_circ_0006131	http://www.circbase.org/cgi-bin/singlerecord.cgi?id=hsa_circ_0006131
hsa_circ:chr6:87925621-87928449	ZNF292	0	0	0	0	hsa_circ_0004058	http://www.circbase.org/cgi-bin/singlerecord.cgi?id=hsa_circ_0004058
hsa_circ:chr6:88600657-88600807	LOC101928911	0	0	0	0	NA	NA
hsa_circ:chr6:90562885-90566918	CASP8AP2	0	0	0	0	hsa_circ_0001622	http://www.circbase.org/cgi-bin/singlerecord.cgi?id=hsa_circ_0001622
hsa_circ:chr7:100410369-100410830	EPHB4	0	0	0	0	hsa_circ_0001730	http://www.circbase.org/cgi-bin/singlerecord.cgi?id=hsa_circ_0001730
hsa_circ:chr7:102039995-102047945	LOC100630923,PRKRIP1	0	0	0	0	hsa_circ_0007004	http://www.circbase.org/cgi-bin/singlerecord.cgi?id=hsa_circ_0007004
hsa_circ:chr7:102957277-102960125	DNAJC2	0	0	0	0	hsa_circ_0081749	http://www.circbase.org/cgi-bin/singlerecord.cgi?id=hsa_circ_0081749
hsa_circ:chr7:102994368-102996240	PSMC2	0	0	0	0	hsa_circ_0002747	http://www.circbase.org/cgi-bin/singlerecord.cgi?id=hsa_circ_0002747
hsa_circ:chr7:103807220-103844682	ORC5	0	2.97	0	0	NA	NA
hsa_circ:chr7:104678573-104681470	KMT2E	0	0	0	0	hsa_circ_0007395	http://www.circbase.org/cgi-bin/singlerecord.cgi?id=hsa_circ_0007395
hsa_circ:chr7:104773238-104773551	SRPK2	0	0	0	0	NA	NA
hsa_circ:chr7:105099615-105132064	PUS7	0	3.96	0	0	NA	NA
hsa_circ:chr7:107626467-107626808	LAMB1	0	0	0	0	NA	NA
hsa_circ:chr7:107880367-107880511	NRCAM	0	0	0	0	NA	NA
hsa_circ:chr7:111617187-111644186	DOCK4	0	0	0	0	NA	NA
hsa_circ:chr7:120905301-120906833	CPED1	0	0	0	0	NA	NA
hsa_circ:chr7:12188287-12188485	NONE	0	0	0	0	NA	NA
hsa_circ:chr7:123298202-123302600	LMOD2	0	0	0	0	NA	NA
hsa_circ:chr7:123581322-123581464	SPAM1	0	0	0	0	NA	NA
hsa_circ:chr7:127916324-127916891	NONE	0	0	0	0	NA	NA
hsa_circ:chr7:133002038-133164892	EXOC4	0	0	0	0	hsa_circ_0082445	http://www.circbase.org/cgi-bin/singlerecord.cgi?id=hsa_circ_0082445
hsa_circ:chr7:137304585-137374748	DGKI	0	0	0	0	NA	NA
hsa_circ:chr7:137330218-137363398	DGKI	0	0	0	0	hsa_circ_0001752	http://www.circbase.org/cgi-bin/singlerecord.cgi?id=hsa_circ_0001752
hsa_circ:chr7:138921751-138969320	UBN2	0	0	0	0	NA	NA
hsa_circ:chr7:138957068-138958820	UBN2	0	0	0	0	hsa_circ_0082648	http://www.circbase.org/cgi-bin/singlerecord.cgi?id=hsa_circ_0082648
hsa_circ:chr7:139083345-139097326	C7orf55-LUC7L2,LUC7L2	0	0	0	0	NA	NA
hsa_circ:chr7:140055468-140058585	SLC37A3	0	0	0	0	hsa_circ_0004069	http://www.circbase.org/cgi-bin/singlerecord.cgi?id=hsa_circ_0004069
hsa_circ:chr7:149050448-149050685	NONE	0	0	0	0	NA	NA
hsa_circ:chr7:151167657-151195266	RHEB	0	0	0	0	NA	NA
hsa_circ:chr7:152026457-152026651	KMT2C	0	0	0	0	NA	NA
hsa_circ:chr7:158552177-158555856	ESYT2	0	0	0	0	NA	NA
hsa_circ:chr7:158552177-158557544	ESYT2	0	0	0	0	hsa_circ_0001776	http://www.circbase.org/cgi-bin/singlerecord.cgi?id=hsa_circ_0001776
hsa_circ:chr7:158580695-158591763	ESYT2	0	0	0	0	hsa_circ_0001777	http://www.circbase.org/cgi-bin/singlerecord.cgi?id=hsa_circ_0001777
hsa_circ:chr7:158662546-158684024	WDR60	0	0	0	0	NA	NA
hsa_circ:chr7:16298015-16298637	ISPD	0	0	0	0	hsa_circ_0079479	http://www.circbase.org/cgi-bin/singlerecord.cgi?id=hsa_circ_0079479
hsa_circ:chr7:16298015-16317851	ISPD	0	0	0	0	hsa_circ_0079480	http://www.circbase.org/cgi-bin/singlerecord.cgi?id=hsa_circ_0079480
hsa_circ:chr7:17908030-17915413	SNX13	0	0	0	0	hsa_circ_0005519	http://www.circbase.org/cgi-bin/singlerecord.cgi?id=hsa_circ_0005519
hsa_circ:chr7:19348179-19348456	NONE	0	0	0	0	NA	NA
hsa_circ:chr7:24659671-24720139	MPP6	0	0	0	0	hsa_circ_0079617	http://www.circbase.org/cgi-bin/singlerecord.cgi?id=hsa_circ_0079617
hsa_circ:chr7:27668990-27672048	HIBADH	0	0	0	0	NA	NA
hsa_circ:chr7:28490426-28610155	CREB5	0	0	0	0	NA	NA
hsa_circ:chr7:28527793-28610155	CREB5	0	0	0	0	hsa_circ_0079673	http://www.circbase.org/cgi-bin/singlerecord.cgi?id=hsa_circ_0079673
hsa_circ:chr7:28848097-28848246	CREB5	0	0	0	0	NA	NA
hsa_circ:chr7:30496337-30496658	NOD1	0	0	0	0	hsa_circ_0079703	http://www.circbase.org/cgi-bin/singlerecord.cgi?id=hsa_circ_0079703
hsa_circ:chr7:30655512-30656894	GARS	0	1.48	0	0	NA	NA
hsa_circ:chr7:30661009-30662078	GARS	0	0	0	0	hsa_circ_0009000	http://www.circbase.org/cgi-bin/singlerecord.cgi?id=hsa_circ_0009000
hsa_circ:chr7:33423278-33427756	BBS9	0	0	0	0	hsa_circ_0079818	http://www.circbase.org/cgi-bin/singlerecord.cgi?id=hsa_circ_0079818
hsa_circ:chr7:35006506-35013217	DPY19L1	0	0	0	0	NA	NA
hsa_circ:chr7:35050080-35058208	DPY19L1	0	0	0	0	NA	NA
hsa_circ:chr7:40027198-40041630	CDK13	0	0	0	0	hsa_circ_0001699	http://www.circbase.org/cgi-bin/singlerecord.cgi?id=hsa_circ_0001699
hsa_circ:chr7:44005466-44012922	ENSG00000273432.1,POLR2J4	0	0	0	0	NA	NA
hsa_circ:chr7:44146145-44147683	AEBP1	0	0	0	0	NA	NA
hsa_circ:chr7:44684926-44687358	OGDH	0	0	0	0	hsa_circ_0003340	http://www.circbase.org/cgi-bin/singlerecord.cgi?id=hsa_circ_0003340
hsa_circ:chr7:4825153-4825315	AP5Z1	0	0	0	0	NA	NA
hsa_circ:chr7:50771518-50800065	GRB10	0	0	0	0	NA	NA
hsa_circ:chr7:53256247-53256499	HAUS6P1	0	0	0	0	NA	NA
hsa_circ:chr7:5429698-5429903	TNRC18	0	0	0	0	NA	NA
hsa_circ:chr7:5631172-5631415	NONE	0	0	0	0	NA	NA
hsa_circ:chr7:57306511-57306688	NONE	0	0	0	0	NA	NA
hsa_circ:chr7:65298519-65298733	NONE	0	0	0	0	NA	NA
hsa_circ:chr7:6559029-6559170	GRID2IP	0	0	0	0	NA	NA
hsa_circ:chr7:65592691-65599361	CRCP	0	0	0	0	hsa_circ_0004604	http://www.circbase.org/cgi-bin/singlerecord.cgi?id=hsa_circ_0004604
hsa_circ:chr7:65705312-65751696	TPST1	0	0	0	0	hsa_circ_0006041	http://www.circbase.org/cgi-bin/singlerecord.cgi?id=hsa_circ_0006041
hsa_circ:chr7:65915058-65946586	NONE	4.59	0	0	0	NA	NA
hsa_circ:chr7:66177154-66177600	RABGEF1	0	0	0	0	NA	NA
hsa_circ:chr7:66489887-66520874	TYW1	0	0	0	0	NA	NA
hsa_circ:chr7:72277659-72277949	TYW1B	0	0	0	0	NA	NA
hsa_circ:chr7:73442518-73450914	ELN	0	0	0	0	NA	NA
hsa_circ:chr7:73752778-73753334	CLIP2	3.39	0	0	0	hsa_circ_0001717	http://www.circbase.org/cgi-bin/singlerecord.cgi?id=hsa_circ_0001717
hsa_circ:chr7:74088419-74088669	GTF2I	0	0	0	0	NA	NA
hsa_circ:chr7:76866264-76891624	CCDC146	0	0	0	0	NA	NA
hsa_circ:chr7:77973095-77975360	MAGI2	0	0	0	0	NA	NA
hsa_circ:chr7:91924203-91957214	ANKIB1	0	0	0	0	NA	NA
hsa_circ:chr7:94033893-94034193	COL1A2	0	0	0	0	NA	NA
hsa_circ:chr7:94047811-94049598	COL1A2	0	0	0	0	NA	NA
hsa_circ:chr7:97820040-97823884	LMTK2	0	0	0	0	hsa_circ_0001725	http://www.circbase.org/cgi-bin/singlerecord.cgi?id=hsa_circ_0001725
hsa_circ:chr7:99621042-99621930	ZKSCAN1	0	0	0	0	hsa_circ_0001727	http://www.circbase.org/cgi-bin/singlerecord.cgi?id=hsa_circ_0001727
hsa_circ:chr8:101716525-101725409	PABPC1	0	0	0	0	hsa_circ_0085137	http://www.circbase.org/cgi-bin/singlerecord.cgi?id=hsa_circ_0085137
hsa_circ:chr8:102184136-102184309	NONE	0	0	0	0	NA	NA
hsa_circ:chr8:103214428-103216246	NONE;RRM2B	0	0	0	0	NA	NA
hsa_circ:chr8:103372299-103373854	UBR5	0	0	0	0	hsa_circ_0001819	http://www.circbase.org/cgi-bin/singlerecord.cgi?id=hsa_circ_0001819
hsa_circ:chr8:105673596-105673968	NONE	0	0	0	0	NA	NA
hsa_circ:chr8:106431372-106456609	ZFPM2	0	0	0	0	hsa_circ_0003380	http://www.circbase.org/cgi-bin/singlerecord.cgi?id=hsa_circ_0003380
hsa_circ:chr8:110217106-110217273	NONE	0	0	0	0	NA	NA
hsa_circ:chr8:117738366-117767998	EIF3H	0	0	0	0	NA	NA
hsa_circ:chr8:124034924-124042956	DERL1,ENSG00000253607.1	0	2.47	0	0	hsa_circ_0085433	http://www.circbase.org/cgi-bin/singlerecord.cgi?id=hsa_circ_0085433
hsa_circ:chr8:124243540-124243997	C8orf76,ZHX1-C8orf76	0	0	0	0	hsa_circ_0007779	http://www.circbase.org/cgi-bin/singlerecord.cgi?id=hsa_circ_0007779
hsa_circ:chr8:125332327-125339662	TMEM65	0	0	0	0	hsa_circ_0085495	http://www.circbase.org/cgi-bin/singlerecord.cgi?id=hsa_circ_0085495
hsa_circ:chr8:125332327-125343033	TMEM65	0	0	0	0	hsa_circ_0085496	http://www.circbase.org/cgi-bin/singlerecord.cgi?id=hsa_circ_0085496
hsa_circ:chr8:126021213-126021585	SQLE	0	0	0	0	NA	NA
hsa_circ:chr8:127112893-127113056	NONE	0	0	0	0	NA	NA
hsa_circ:chr8:128902835-128903244	PVT1	0	0	0	0	hsa_circ_0001821	http://www.circbase.org/cgi-bin/singlerecord.cgi?id=hsa_circ_0001821
hsa_circ:chr8:131164982-131193126	ASAP1	0	4.95	0	0	hsa_circ_0008934	http://www.circbase.org/cgi-bin/singlerecord.cgi?id=hsa_circ_0008934
hsa_circ:chr8:131226802-131315201	ASAP1	0	0	0	0	NA	NA
hsa_circ:chr8:131370263-131374017	ASAP1	0	0	0	0	hsa_circ_0085616	http://www.circbase.org/cgi-bin/singlerecord.cgi?id=hsa_circ_0085616
hsa_circ:chr8:140370969-140371115	NONE	0	0	0	0	NA	NA
hsa_circ:chr8:141582911-141595410	AGO2	0	0	0	0	hsa_circ_0002965	http://www.circbase.org/cgi-bin/singlerecord.cgi?id=hsa_circ_0002965
hsa_circ:chr8:141801367-141802496	PTK2	0	0	0	0	NA	NA
hsa_circ:chr8:141828376-141900868	PTK2	0	0	0	0	hsa_circ_0005982	http://www.circbase.org/cgi-bin/singlerecord.cgi?id=hsa_circ_0005982
hsa_circ:chr8:141840571-141874498	PTK2	0	0	0	0	hsa_circ_0002908	http://www.circbase.org/cgi-bin/singlerecord.cgi?id=hsa_circ_0002908
hsa_circ:chr8:141889570-141900868	PTK2	0	0	0	0	hsa_circ_0006646	http://www.circbase.org/cgi-bin/singlerecord.cgi?id=hsa_circ_0006646
hsa_circ:chr8:142264088-142264728	LOC105375787,SLC45A4	0	0	0	0	hsa_circ_0001829	http://www.circbase.org/cgi-bin/singlerecord.cgi?id=hsa_circ_0001829
hsa_circ:chr8:144771374-144772293	ZNF707	0	0	0	0	hsa_circ_0006566	http://www.circbase.org/cgi-bin/singlerecord.cgi?id=hsa_circ_0006566
hsa_circ:chr8:144986754-144986903	NONE	0	0	0	0	NA	NA
hsa_circ:chr8:145677742-145678843	CYHR1	0	0	0	0	NA	NA
hsa_circ:chr8:15508206-15531345	TUSC3	4.11	0	0	0	hsa_circ_0006410	http://www.circbase.org/cgi-bin/singlerecord.cgi?id=hsa_circ_0006410
hsa_circ:chr8:17137884-17142125	VPS37A	0	0	0	0	NA	NA
hsa_circ:chr8:17612129-17612436	MTUS1	0	0	0	0	NA	NA
hsa_circ:chr8:18656805-18662408	PSD3	0	0	0	0	hsa_circ_0004458	http://www.circbase.org/cgi-bin/singlerecord.cgi?id=hsa_circ_0004458
hsa_circ:chr8:19258650-19260648	NONE	0	0	0	0	NA	NA
hsa_circ:chr8:19540207-19541673	CSGALNACT1;ENSG00000253270.1	0	0	0	0	NA	NA
hsa_circ:chr8:22054193-22054933	BMP1	0	0	0	0	hsa_circ_0002075	http://www.circbase.org/cgi-bin/singlerecord.cgi?id=hsa_circ_0002075
hsa_circ:chr8:22450151-22451748	PDLIM2	4.35	0	0	0	NA	NA
hsa_circ:chr8:23018649-23019103	TNFRSF10D	0	0	0	0	NA	NA
hsa_circ:chr8:26248759-26265892	BNIP3L	0	0	0	0	hsa_circ_0002131	http://www.circbase.org/cgi-bin/singlerecord.cgi?id=hsa_circ_0002131
hsa_circ:chr8:26269724-26270432	BNIP3L	0	0	0	0	NA	NA
hsa_circ:chr8:28827560-28837673	HMBOX1	0	0	0	0	hsa_circ_0006175	http://www.circbase.org/cgi-bin/singlerecord.cgi?id=hsa_circ_0006175
hsa_circ:chr8:33230162-33247316	FUT10	0	1.48	0	0	NA	NA
hsa_circ:chr8:37387924-37388870	ENSG00000253161.1	0	0	0	0	NA	NA
hsa_circ:chr8:37623044-37623873	PROSC	0	0	0	0	hsa_circ_0001788	http://www.circbase.org/cgi-bin/singlerecord.cgi?id=hsa_circ_0001788
hsa_circ:chr8:38287200-38287466	FGFR1	0	0	0	0	hsa_circ_0008016	http://www.circbase.org/cgi-bin/singlerecord.cgi?id=hsa_circ_0008016
hsa_circ:chr8:38947566-38948865	ADAM9	0	0	0	0	hsa_circ_0084051	http://www.circbase.org/cgi-bin/singlerecord.cgi?id=hsa_circ_0084051
hsa_circ:chr8:39004649-39018484	ADAM32	0	0	0	0	NA	NA
hsa_circ:chr8:42812237-42819617	HOOK3	0	0	0	0	hsa_circ_0006376	http://www.circbase.org/cgi-bin/singlerecord.cgi?id=hsa_circ_0006376
hsa_circ:chr8:42812237-42841938	HOOK3	0	0	0	0	NA	NA
hsa_circ:chr8:48307538-48320523	SPIDR	2.9	0	0	0	NA	NA
hsa_circ:chr8:52773405-52773806	PCMTD1	0	0	0	0	hsa_circ_0001801	http://www.circbase.org/cgi-bin/singlerecord.cgi?id=hsa_circ_0001801
hsa_circ:chr8:54723724-54742093	ATP6V1H	0	0	0	0	hsa_circ_0008328	http://www.circbase.org/cgi-bin/singlerecord.cgi?id=hsa_circ_0008328
hsa_circ:chr8:56929377-56929522	NONE	0	0	0	0	NA	NA
hsa_circ:chr8:61496767-61504528	RAB2A	0	0	0	0	hsa_circ_0003183	http://www.circbase.org/cgi-bin/singlerecord.cgi?id=hsa_circ_0003183
hsa_circ:chr8:62531537-62557191	ASPH	0	4.95	0	0	NA	NA
hsa_circ:chr8:62531537-62559437	ASPH	0	0	0	0	NA	NA
hsa_circ:chr8:62555945-62556528	ASPH	0	3.46	0	0	NA	NA
hsa_circ:chr8:66691955-66695078	PDE7A	0	0	0	0	hsa_circ_0084637	http://www.circbase.org/cgi-bin/singlerecord.cgi?id=hsa_circ_0084637
hsa_circ:chr8:68018140-68028357	CSPP1	0	0	0	0	hsa_circ_0001806	http://www.circbase.org/cgi-bin/singlerecord.cgi?id=hsa_circ_0001806
hsa_circ:chr8:70602323-70602473	SLCO5A1	0	0	0	0	NA	NA
hsa_circ:chr8:70602323-70602520	SLCO5A1	0	0	0	0	NA	NA
hsa_circ:chr8:72964774-72988862	MSC-AS1;NONE	0	0	0	0	hsa_circ_0002503	http://www.circbase.org/cgi-bin/singlerecord.cgi?id=hsa_circ_0002503
hsa_circ:chr8:82586924-82587105	IMPA1	0	0	0	0	NA	NA
hsa_circ:chr8:98698896-98701331	MTDH	0	1.98	0	0	NA	NA
hsa_circ:chr8:98698896-98718978	MTDH	0	0	0	0	NA	NA
hsa_circ:chr8:99718695-99719539	STK3	0	0	0	0	hsa_circ_0004592	http://www.circbase.org/cgi-bin/singlerecord.cgi?id=hsa_circ_0004592
hsa_circ:chr9:103261047-103279053	MSANTD3-TMEFF1,TMEFF1	0	0	0	0	hsa_circ_0004425	http://www.circbase.org/cgi-bin/singlerecord.cgi?id=hsa_circ_0004425
hsa_circ:chr9:106961607-106962061	NONE	0	0	0	0	NA	NA
hsa_circ:chr9:107485149-107485999	NONE	0	0	0	0	NA	NA
hsa_circ:chr9:110062422-110074018	RAD23B	0	2.97	0	0	hsa_circ_0008812	http://www.circbase.org/cgi-bin/singlerecord.cgi?id=hsa_circ_0008812
hsa_circ:chr9:110084264-110087285	RAD23B	0	4.45	0	0	hsa_circ_0001880	http://www.circbase.org/cgi-bin/singlerecord.cgi?id=hsa_circ_0001880
hsa_circ:chr9:110776740-110776878	NONE	0	0	0	0	NA	NA
hsa_circ:chr9:111812563-111812972	TMEM245	0	0	0	0	hsa_circ_0087905	http://www.circbase.org/cgi-bin/singlerecord.cgi?id=hsa_circ_0087905
hsa_circ:chr9:113308395-113312384	SVEP1	0	0	0	0	NA	NA
hsa_circ:chr9:113703701-113735838	LPAR1	0	0	0	0	hsa_circ_0003611	http://www.circbase.org/cgi-bin/singlerecord.cgi?id=hsa_circ_0003611
hsa_circ:chr9:113734353-113773970	LPAR1	0	0	0	0	hsa_circ_0087961	http://www.circbase.org/cgi-bin/singlerecord.cgi?id=hsa_circ_0087961
hsa_circ:chr9:113798868-113799383	LPAR1	0	0	0	0	NA	NA
hsa_circ:chr9:114148657-114154104	KIAA0368	0	0	0	0	hsa_circ_0001882	http://www.circbase.org/cgi-bin/singlerecord.cgi?id=hsa_circ_0001882
hsa_circ:chr9:114195513-114204704	KIAA0368	0	0	0	0	hsa_circ_0088023	http://www.circbase.org/cgi-bin/singlerecord.cgi?id=hsa_circ_0088023
hsa_circ:chr9:114332371-114348445	PTGR1	0	0	0	0	hsa_circ_0008043	http://www.circbase.org/cgi-bin/singlerecord.cgi?id=hsa_circ_0008043
hsa_circ:chr9:114840818-114842445	SUSD1	0	0	0	0	hsa_circ_0088036	http://www.circbase.org/cgi-bin/singlerecord.cgi?id=hsa_circ_0088036
hsa_circ:chr9:115024715-115060196	PTBP3	0	0	0	0	hsa_circ_0008192	http://www.circbase.org/cgi-bin/singlerecord.cgi?id=hsa_circ_0008192
hsa_circ:chr9:121557735-121557905	NONE	0	0	0	0	NA	NA
hsa_circ:chr9:125751576-125752492	RABGAP1	0	0	0	0	hsa_circ_0002672	http://www.circbase.org/cgi-bin/singlerecord.cgi?id=hsa_circ_0002672
hsa_circ:chr9:127064215-127076264	NEK6	0	0	0	0	hsa_circ_0088485	http://www.circbase.org/cgi-bin/singlerecord.cgi?id=hsa_circ_0088485
hsa_circ:chr9:128691934-128697886	PBX3	0	0	0	0	hsa_circ_0004804	http://www.circbase.org/cgi-bin/singlerecord.cgi?id=hsa_circ_0004804
hsa_circ:chr9:131457657-131457908	SET	0	0	0	0	NA	NA
hsa_circ:chr9:13273578-13276770	MPDZ;ENSG00000234740.1	0	0	0	0	NA	NA
hsa_circ:chr9:134381501-134381840	POMT1	0	3.96	0	0	hsa_circ_0001897	http://www.circbase.org/cgi-bin/singlerecord.cgi?id=hsa_circ_0001897
hsa_circ:chr9:134381501-134382901	POMT1	0	0	0	0	hsa_circ_0089237	http://www.circbase.org/cgi-bin/singlerecord.cgi?id=hsa_circ_0089237
hsa_circ:chr9:138741983-138774924	CAMSAP1	0	0	0	0	hsa_circ_0004338	http://www.circbase.org/cgi-bin/singlerecord.cgi?id=hsa_circ_0004338
hsa_circ:chr9:138773479-138774924	CAMSAP1	0	0	0	0	hsa_circ_0001900	http://www.circbase.org/cgi-bin/singlerecord.cgi?id=hsa_circ_0001900
hsa_circ:chr9:140458886-140459606	DPH7	0	0	0	0	hsa_circ_0006502	http://www.circbase.org/cgi-bin/singlerecord.cgi?id=hsa_circ_0006502
hsa_circ:chr9:15977149-15977474	NONE	0	0	0	0	NA	NA
hsa_circ:chr9:19120878-19121163	PLIN2	0	0	0	0	NA	NA
hsa_circ:chr9:20715321-20740339	FOCAD	0	1.48	0	0	NA	NA
hsa_circ:chr9:20819795-20823114	FOCAD	0	0	0	0	hsa_circ_0003295	http://www.circbase.org/cgi-bin/singlerecord.cgi?id=hsa_circ_0003295
hsa_circ:chr9:22046750-22097363	CDKN2B-AS1	0	4.95	0	0	hsa_circ_0008796	http://www.circbase.org/cgi-bin/singlerecord.cgi?id=hsa_circ_0008796
hsa_circ:chr9:33960824-33963789	UBAP2	0	0	0	0	hsa_circ_0001849	http://www.circbase.org/cgi-bin/singlerecord.cgi?id=hsa_circ_0001849
hsa_circ:chr9:33986758-34017187	UBAP2	0	0	0	0	hsa_circ_0086735	http://www.circbase.org/cgi-bin/singlerecord.cgi?id=hsa_circ_0086735
hsa_circ:chr9:33996221-34017187	UBAP2	0	0	0	0	hsa_circ_0003410	http://www.circbase.org/cgi-bin/singlerecord.cgi?id=hsa_circ_0003410
hsa_circ:chr9:34680903-34703035	ENSG00000230074.1;NONE	0	0	0	0	NA	NA
hsa_circ:chr9:36058824-36060152	RECK	0	0	0	0	hsa_circ_0086993	http://www.circbase.org/cgi-bin/singlerecord.cgi?id=hsa_circ_0086993
hsa_circ:chr9:36607572-36643080	MELK	0	0	0	0	NA	NA
hsa_circ:chr9:37424842-37426651	GRHPR	0	0	0	0	hsa_circ_0001861	http://www.circbase.org/cgi-bin/singlerecord.cgi?id=hsa_circ_0001861
hsa_circ:chr9:4286038-4286523	GLIS3	0	1.48	0	0	hsa_circ_0002874	http://www.circbase.org/cgi-bin/singlerecord.cgi?id=hsa_circ_0002874
hsa_circ:chr9:6578567-6578724	GLDC	0	0	0	0	NA	NA
hsa_circ:chr9:79130448-79168148	NONE	0	0	0	0	NA	NA
hsa_circ:chr9:86293356-86301070	UBQLN1	0	0	0	0	hsa_circ_0087357	http://www.circbase.org/cgi-bin/singlerecord.cgi?id=hsa_circ_0087357
hsa_circ:chr9:8921614-8921748	PTPRD	0	0	0	0	NA	NA
hsa_circ:chr9:90125632-90125792	DAPK1	0	0	0	0	NA	NA
hsa_circ:chr9:96238538-96261168	FAM120A	0	0	0	0	hsa_circ_0003972	http://www.circbase.org/cgi-bin/singlerecord.cgi?id=hsa_circ_0003972
hsa_circ:chr9:96392252-96398807	PHF2	0	0	0	0	hsa_circ_0002407	http://www.circbase.org/cgi-bin/singlerecord.cgi?id=hsa_circ_0002407
hsa_circ:chr9:98740343-98766983	ERCC6L2	0	0	0	0	hsa_circ_0008720	http://www.circbase.org/cgi-bin/singlerecord.cgi?id=hsa_circ_0008720
hsa_circ:chr9:99126746-99130587	SLC35D2	0	2.97	0	0	hsa_circ_0087626	http://www.circbase.org/cgi-bin/singlerecord.cgi?id=hsa_circ_0087626
hsa_circ:chr9:99284788-99327765	CDC14B	0	0	0	0	hsa_circ_0087641	http://www.circbase.org/cgi-bin/singlerecord.cgi?id=hsa_circ_0087641
hsa_circ:chr9:99314078-99327765	CDC14B	0	0	0	0	hsa_circ_0005789	http://www.circbase.org/cgi-bin/singlerecord.cgi?id=hsa_circ_0005789
hsa_circ:chrX:102312625-102312783	NONE	0	0	0	0	NA	NA
hsa_circ:chrX:103173078-103357815	ENSG00000231728.2;SLC25A53,ZCCHC18	0	0	0	0	NA	NA
hsa_circ:chrX:10450520-10535643	MID1	0	0	0	0	NA	NA
hsa_circ:chrX:108297559-108297711	MIR6087	2.9	0	0	0	NA	NA
hsa_circ:chrX:114701369-114762105	NONE;ENSG00000271826.1,PLS3-AS1	0	0	0	0	NA	NA
hsa_circ:chrX:114871148-114877820	PLS3	3.14	0	0	0	NA	NA
hsa_circ:chrX:114937012-114937379	EEF1GP5	0	0	0	0	NA	NA
hsa_circ:chrX:116597223-116597385	NONE	0	0	0	0	NA	NA
hsa_circ:chrX:117264570-117264990	NONE	0	0	0	0	NA	NA
hsa_circ:chrX:117900493-117910474	IL13RA1	0	0	0	0	NA	NA
hsa_circ:chrX:119663963-119664109	CUL4B	0	0	0	0	NA	NA
hsa_circ:chrX:122571101-122601132	GRIA3	0	0	0	0	NA	NA
hsa_circ:chrX:122799493-122820564	THOC2	0	0	0	0	hsa_circ_0007449	http://www.circbase.org/cgi-bin/singlerecord.cgi?id=hsa_circ_0007449
hsa_circ:chrX:129248269-129248420	NONE	0	0	0	0	NA	NA
hsa_circ:chrX:131415123-131417060	RAP2C-AS1	0	0	0	0	NA	NA
hsa_circ:chrX:132258897-132259040	NONE	0	0	0	0	NA	NA
hsa_circ:chrX:133641518-133641874	NONE	0	0	0	0	NA	NA
hsa_circ:chrX:135289178-135290110	FHL1	0	0	0	0	NA	NA
hsa_circ:chrX:135323319-135326954	MAP7D3	0	0	0	0	NA	NA
hsa_circ:chrX:135902840-135930741	NONE;RAB28P5	0	0	0	0	NA	NA
hsa_circ:chrX:138897037-138908982	ATP11C	0	0	0	0	hsa_circ_0002372	http://www.circbase.org/cgi-bin/singlerecord.cgi?id=hsa_circ_0002372
hsa_circ:chrX:139190845-139191515	NONE	0	0	0	0	NA	NA
hsa_circ:chrX:148571845-148582568	IDS	0	0	0	0	hsa_circ_0091671	http://www.circbase.org/cgi-bin/singlerecord.cgi?id=hsa_circ_0091671
hsa_circ:chrX:148594425-148594748	ENSG00000238039.1	0	0	0	0	NA	NA
hsa_circ:chrX:151251259-151251636	NONE	0	0	0	0	NA	NA
hsa_circ:chrX:16774786-16775432	SYAP1	0	0	0	0	NA	NA
hsa_circ:chrX:17059743-17059890	REPS2	0	0	0	0	NA	NA
hsa_circ:chrX:17705862-17710588	NHS	0	0	0	0	hsa_circ_0089974	http://www.circbase.org/cgi-bin/singlerecord.cgi?id=hsa_circ_0089974
hsa_circ:chrX:17995982-17996124	ENSG00000225882.1,LINC01456	0	0	0	0	NA	NA
hsa_circ:chrX:19068924-19069099	ADGRG2	0	0	0	0	NA	NA
hsa_circ:chrX:3240796-3241096	MXRA5	0	0	0	0	NA	NA
hsa_circ:chrX:40517486-40517621	MED14	0	0	0	0	NA	NA
hsa_circ:chrX:41428921-41469278	CASK	0	0	0	0	NA	NA
hsa_circ:chrX:41519692-41530783	CASK	0	0	0	0	hsa_circ_0001917	http://www.circbase.org/cgi-bin/singlerecord.cgi?id=hsa_circ_0001917
hsa_circ:chrX:44383248-44386611	FUNDC1	0	0	0	0	hsa_circ_0007290	http://www.circbase.org/cgi-bin/singlerecord.cgi?id=hsa_circ_0007290
hsa_circ:chrX:44988849-44989234	NONE	0	0	0	0	NA	NA
hsa_circ:chrX:50341266-50351184	SHROOM4	0	0	0	0	hsa_circ_0090585	http://www.circbase.org/cgi-bin/singlerecord.cgi?id=hsa_circ_0090585
hsa_circ:chrX:51638149-51640367	MAGED1	0	0	0	0	hsa_circ_0008983	http://www.circbase.org/cgi-bin/singlerecord.cgi?id=hsa_circ_0008983
hsa_circ:chrX:53431944-53432319	SMC1A	0	0	0	0	NA	NA
hsa_circ:chrX:62885766-62917184	ARHGEF9	0	0	0	0	hsa_circ_0003660	http://www.circbase.org/cgi-bin/singlerecord.cgi?id=hsa_circ_0003660
hsa_circ:chrX:6995261-6995490	PUDP	0	0	0	0	hsa_circ_0089845	http://www.circbase.org/cgi-bin/singlerecord.cgi?id=hsa_circ_0089845
hsa_circ:chrX:71353383-71353737	NHSL2	0	0	0	0	NA	NA
hsa_circ:chrX:71493094-71493717	RPS4X	0	0	0	0	NA	NA
hsa_circ:chrX:71493651-71495503	RPS4X	0	0	0	0	NA	NA
hsa_circ:chrX:76907604-76912143	ATRX	0	0	0	0	hsa_circ_0001932	http://www.circbase.org/cgi-bin/singlerecord.cgi?id=hsa_circ_0001932
hsa_circ:chrX:77327583-77328435	NONE	0	0	0	0	NA	NA
hsa_circ:chrX:96892436-96894811	NONE	0	0	0	0	NA	NA
hsa_circ:chrY:13688616-13851691	NONE	0	0	0	0	NA	NA
