# Supplementary material for: Exosomal circLPAR1 Promoted Osteogenic Differentiation of Homotypic Dental Pulp Stem Cells by Competitively Binding to hsa-miR-31
Source: Biomed Res Int. 2020 Sep 28;2020:6319395. doi: 10.1155/2020/6319395 (PMC7539105; doi:10.1155/2020/6319395)
Supplement: Supplementary Materials — Original sequencing data and analysis of exosomes derived from DPSCs during osteogenic differentiation. [file 6319395.f1.zip › Original Data and Analysis of DPSC' Exosomes Sequencing/(DC-1) VS (D7-1)/1. DC-1--D7-1.different.circRNA.xlsx]

## Sheet: 1. DC-1--D7-1.different.circRNA
circName	gene symbol	DC-1	D7-1	log2FoldChange	p-value	circBase	Web
hsa_circ:chrX:108297357-108297697	MIR6087	20.55	4.87	-2.07714	2.42e-07	NA	NA
hsa_circ:chr3:23991580-23991723	NR1D2	13.78	0	-4.7845	1.16e-06	NA	NA
hsa_circ:chr3:173518083-173525622	NLGN1	10.4	0	-4.37851	2.45e-05	NA	NA
hsa_circ:chr1:155582209-155717687	MSTO1;MSTO2P	10.16	0	-4.34483	3.06e-05	NA	NA
hsa_circ:chr20:24978040-24979806	NONE	10.16	0	-4.34483	3.06e-05	NA	NA
hsa_circ:chr8:70602321-70602501	SLCO5A1	9.43	0	-4.23726	6.05e-05	NA	NA
hsa_circ:chr19:9771396-9805543	ZNF562;NONE	9.19	0	-4.20006	7.58e-05	NA	NA
hsa_circ:chr22:35103933-35104072	NONE	8.71	0	-4.12267	0.000119298	NA	NA
hsa_circ:chr13:26911704-26928017	CDK8	8.46	0	-4.08066	0.00015132	hsa_circ_0029803	http://www.circbase.org/cgi-bin/singlerecord.cgi?id=hsa_circ_0029803
hsa_circ:chr9:113734353-113735838	LPAR1	0	19.63	5.29499	0.00016098	hsa_circ_0087960	http://www.circbase.org/cgi-bin/singlerecord.cgi?id=hsa_circ_0087960
hsa_circ:chr16:85012795-85015600	ZDHHC7	8.22	0	-4.03914	0.000190302	hsa_circ_0040719	http://www.circbase.org/cgi-bin/singlerecord.cgi?id=hsa_circ_0040719
hsa_circ:chr2:40655613-40657444	SLC8A1	11.36	3.04	-1.90182	0.000193388	hsa_circ_0000994	http://www.circbase.org/cgi-bin/singlerecord.cgi?id=hsa_circ_0000994
hsa_circ:chrX:85096158-85096340	NONE	7.74	0	-3.95233	0.000301854	NA	NA
hsa_circ:chr1:245165423-245222760	EFCAB2	7.5	0	-3.90689	0.000380737	hsa_circ_0002426	http://www.circbase.org/cgi-bin/singlerecord.cgi?id=hsa_circ_0002426
hsa_circ:chr7:24949795-24949944	OSBPL3	7.25	0	-3.85798	0.00048544	NA	NA
hsa_circ:chr2:120358355-120358493	CFAP221	7.01	0	-3.80941	0.00061362	NA	NA
hsa_circ:chr3:145820542-145842016	PLOD2	7.01	0	-3.80941	0.00061362	hsa_circ_0067682	http://www.circbase.org/cgi-bin/singlerecord.cgi?id=hsa_circ_0067682
hsa_circ:chr3:169863211-169867032	PHC3	7.01	0	-3.80941	0.00061362	hsa_circ_0001360	http://www.circbase.org/cgi-bin/singlerecord.cgi?id=hsa_circ_0001360
hsa_circ:chr17:55267416-55268161	NONE	6.77	0	-3.75916	0.000776499	NA	NA
hsa_circ:chr3:67659879-67688263	SUCLG2	6.77	0	-3.75916	0.000776499	NA	NA
hsa_circ:chr2:200245087-200298237	SATB2	6.53	0	-3.70708	0.000983729	hsa_circ_0002867	http://www.circbase.org/cgi-bin/singlerecord.cgi?id=hsa_circ_0002867
hsa_circ:chr6:34614378-34622556	C6orf106	6.53	0	-3.70708	0.000983729	NA	NA
hsa_circ:chr7:139415731-139416814	HIPK2	8.22	1.83	-2.16729	0.0010023	hsa_circ_0001756	http://www.circbase.org/cgi-bin/singlerecord.cgi?id=hsa_circ_0001756
hsa_circ:chr15:91937642-91937872	NONE	6.29	0	-3.65306	0.00124772	NA	NA
hsa_circ:chr15:93540187-93545547	CHD2	6.29	0	-3.65306	0.00124772	hsa_circ_0036997	http://www.circbase.org/cgi-bin/singlerecord.cgi?id=hsa_circ_0036997
hsa_circ:chr4:185121958-185122092	ENPP6	6.29	0	-3.65306	0.00124772	NA	NA
hsa_circ:chr19:11446123-11448136	RAB3D	5.56	0	-3.47508	0.00259092	hsa_circ_0049447	http://www.circbase.org/cgi-bin/singlerecord.cgi?id=hsa_circ_0049447
hsa_circ:chr19:48229069-48229481	EHD2	5.56	0	-3.47508	0.00259092	hsa_circ_0003146	http://www.circbase.org/cgi-bin/singlerecord.cgi?id=hsa_circ_0003146
hsa_circ:chr1:34697421-34697563	TRNAN-GUU	5.56	0	-3.47508	0.00259092	NA	NA
hsa_circ:chr6:30257139-30264014	HCG18	5.56	0	-3.47508	0.00259092	NA	NA
hsa_circ:chr13:86421984-86422125	NONE	5.08	0	-3.34483	0.0042172	NA	NA
hsa_circ:chr8:58234699-58234845	NONE	5.08	0	-3.34483	0.0042172	NA	NA
hsa_circ:chrY:13688616-13851691	NONE	0	12.17	4.60526	0.00518906	NA	NA
hsa_circ:chr16:85667520-85667738	GSE1	2.9	22.98	2.98625	0.0061088	hsa_circ_0000722	http://www.circbase.org/cgi-bin/singlerecord.cgi?id=hsa_circ_0000722
hsa_circ:chr11:33307959-33309057	HIPK3	0	10.2	4.3505	0.0131747	hsa_circ_0000284	http://www.circbase.org/cgi-bin/singlerecord.cgi?id=hsa_circ_0000284
hsa_circ:chr6:73005640-73043538	RIMS1	0	7.46	3.89918	0.0485278	NA	NA
